# Supplementary material for: Mechanistic Origin of Different Binding Affinities of SARS-CoV and SARS-CoV-2 Spike RBDs to Human ACE2
Source: Cells. 2022 Apr 9;11(8):1274. doi: 10.3390/cells11081274 (PMC9032924; doi:10.3390/cells11081274)
Supplement: Supplementary file 1 [file cells-11-01274-s001.zip]

Archive with 4 entries (3 files):
- cells-1606268-supplementary/
- cells-1606268-supplementary/cells-supplementary-second-round-revised.pdf
- cells-1606268-supplementary/File_S1.py
- cells-1606268-supplementary/Table_S1.xlsx
