# Supplementary material for: Mechanistic Origin of Different Binding Affinities of SARS-CoV and SARS-CoV-2 Spike RBDs to Human ACE2
Source: Cells. 2022 Apr 9;11(8):1274. doi: 10.3390/cells11081274 (PMC9032924; doi:10.3390/cells11081274)
Supplement: Supplementary file 1 [file cells-11-01274-s001.zip › cells-1606268-supplementary/Table_S1.xlsx]

## Sheet: ACE2 residues
RBDCoV-bound ACE2							RBDCoV2-bound ACE2
Residue	△EvdW	△Eelec	△Gpolar	△Gnon-polar	△Gbinding		Residue	△EvdW	△Eelec	△Gpolar	△Gnon-polar	△Gbinding
SER-19	-2.61983	34.3193	18.0238	-0.7449	48.9783		SER-19	-2.79246	51.1305	18.6259	-0.9547	66.0093
THR-20	-1.21377	0.44549	-0.5825	-0.0861	-1.4369		THR-20	-0.80044	-0.75148	-0.55	-0.0099	-2.1118
ILE-21	-0.76896	0.34906	-0.1979	-0.0129	-0.6308		ILE-21	-0.9251	-0.93107	0.1653	-0.0094	-1.7003
GLU-22	-0.38615	-48.1942	-0.7043	-0.0193	-49.304		GLU-22	-0.30364	-63.6285	1.5997	-0.0019	-62.3343
GLU-23	-4.77611	-50.4834	2.1708	-0.3883	-53.477		GLU-23	-2.12773	-85.7218	4.8967	-0.113	-83.0658
GLN-24	-12.2723	-7.39293	11.186	-1.4075	-9.8867		GLN-24	-11.8685	-12.6939	11.782	-1.2538	-14.0342
ALA-25	-0.91617	-0.38673	0.217	0.0009	-1.085		ALA-25	-0.80966	-1.13821	0.5911	-0.0001	-1.3568
LYS-26	-1.16638	60.1002	-0.1442	-0.0068	58.7828		LYS-26	-1.15823	90.27	-2.5996	-0.0122	86.4999
THR-27	-12.3649	-2.95591	5.5188	-1.7956	-11.5976		THR-27	-11.5618	-6.30216	5.8518	-1.653	-13.6652
PHE-28	-5.54842	-0.06197	-0.0607	-0.4077	-6.0787		PHE-28	-5.96564	-3.32357	1.0864	-0.4475	-8.6504
LEU-29	-0.73315	-0.46508	-0.179	-0.0049	-1.3822		LEU-29	-0.94184	-1.0342	0.2606	-0.0008	-1.7162
ASP-30	-4.14349	-66.5009	6.9384	-0.34	-64.046		ASP-30	-5.2045	-226.537	77.0668	-1.0503	-155.725
LYS-31	-11.7975	56.6348	16.3038	-1.6349	59.5063		LYS-31	-13.6267	-10.6014	42.6943	-2.1511	16.3151
PHE-32	-0.80146	0.63621	-0.244	-0.0231	-0.4324		PHE-32	-1.08779	-0.9201	-0.0196	-0.0132	-2.0407
ASN-33	-0.89525	-0.74489	0.2246	0.0007	-1.4149		ASN-33	-1.24255	2.43477	-0.8711	-0.0092	0.3119
HIS-34	-13.4083	0.51041	7.7562	-1.8899	-7.0316		HIS-34	-14.6314	-11.741	7.4477	-1.9884	-20.9131
GLU-35	-3.24611	-41.0969	-1.923	-0.2298	-46.4959		GLU-35	-4.16805	-64.2196	9.8242	-0.4069	-58.9703
ALA-36	-0.34658	0.40713	-0.0546	0.0018	0.0077		ALA-36	-0.48861	1.9745	-0.4772	0.0032	1.0119
GLU-37	-2.51965	-90.6297	13.1312	-0.2798	-80.2978		GLU-37	-2.93963	-153.913	33.3673	-0.5105	-123.996
ASP-38	-3.54778	-63.9294	18.496	-0.7436	-49.7247		ASP-38	-7.68508	-112.535	27.0925	-0.9783	-94.1061
LEU-39	-0.75256	-0.43707	-0.0149	0.006	-1.1985		LEU-39	-0.85101	-0.24201	-0.2487	-0.0039	-1.3457
PHE-40	-0.41002	-0.06659	0.0394	-0.0143	-0.4515		PHE-40	-0.43148	1.44388	-0.3573	-0.0115	0.6436
TYR-41	-11.6753	-7.81405	5.006	-0.9842	-15.4676		TYR-41	-10.2506	-3.72871	3.5502	-0.9575	-11.3866
GLN-42	-5.16294	-2.24901	1.8871	-0.7119	-6.2367		GLN-42	-3.51395	-8.44378	4.5522	-0.6158	-8.0213
SER-43	-0.22216	0.17891	0.0497	0.0027	0.0091		SER-43	-0.17378	0.65959	-0.288	0.0003	0.198
SER-44	-0.2675	1.10681	0.0337	0.0013	0.8743		SER-44	-0.21568	3.40137	-0.5359	0.0015	2.6513
LEU-45	-5.40533	0.11046	0.3421	-0.7109	-5.6636		LEU-45	-2.91696	2.61581	-0.3699	-0.342	-1.013
ALA-46	-0.17831	-0.16	0.0701	-0.001	-0.2692		ALA-46	-0.13897	0.7054	-0.1251	-0.0033	0.438
SER-47	-0.07231	0.98499	-0.0331	-0.0031	0.8765		SER-47	-0.06015	2.03655	-0.2885	-0.002	1.6859
TRP-48	-0.42941	1.82072	0.1275	-0.0114	1.5073		TRP-48	-0.34264	2.89266	-0.0479	-0.0028	2.4993
ASN-49	-0.21103	-0.70015	-0.0558	-0.016	-0.983		ASN-49	-0.19978	1.72344	-0.1629	0.0113	1.3721
TYR-50	-0.04311	0.46006	-0.0262	0.0078	0.3985		TYR-50	-0.03837	0.96298	-0.1254	0.0034	0.8025
ASN-51	-0.03223	2.03145	-0.0858	0.004	1.9175		ASN-51	-0.02725	2.87841	-0.227	-0.0085	2.6156
THR-52	-0.05819	0.21462	-0.0855	-0.0081	0.0629		THR-52	-0.04815	0.60655	-0.1133	0.0026	0.4477
ASN-53	-0.03347	1.20491	0.0007	-0.0194	1.1528		ASN-53	-0.03009	1.06744	-0.0261	-0.0012	1.01
ILE-54	-0.01381	0.11169	-0.0747	-0.0096	0.0136		ILE-54	-0.01268	0.23321	-0.0236	-0.0008	0.1961
THR-55	-0.01487	-0.46345	-0.0155	0.0066	-0.4873		THR-55	-0.01446	-0.66693	0.0081	-0.0045	-0.6778
GLU-56	-0.00984	-41.7128	-0.1432	0.0015	-41.8643		GLU-56	-0.00999	-45.5659	-0.0529	-0.0015	-45.6302
GLU-57	-0.03297	-51.3959	-0.2098	0.0044	-51.6343		GLU-57	-0.03333	-60.4946	-0.1013	-0.0005	-60.6297
ASN-58	-0.04592	-0.54513	-0.059	-0.007	-0.6571		ASN-58	-0.04433	-1.93251	-0.0466	0.0048	-2.0186
VAL-59	-0.01702	-0.44497	-0.0067	-0.0127	-0.4814		VAL-59	-0.01664	-0.69246	0.0484	-0.0063	-0.667
GLN-60	-0.02293	0.03195	-0.0344	-0.0045	-0.0299		GLN-60	-0.02399	-0.11756	-0.0036	-0.0035	-0.1486
ASN-61	-0.11258	-0.1224	-0.0451	0.0022	-0.2779		ASN-61	-0.11627	-0.48413	0.0401	0.0128	-0.5475
MET-62	-0.0501	-0.4166	-0.0188	-0.0031	-0.4886		MET-62	-0.04895	-0.86926	0.0832	-0.008	-0.843
ASN-63	-0.02284	0.01051	-0.1087	-0.0223	-0.1433		ASN-63	-0.02326	0.18477	0.0485	-0.0143	0.1958
ASN-64	-0.05191	0.22599	-0.1095	0.0157	0.0803		ASN-64	-0.05838	1.0443	0.02	0	1.006
ALA-65	-0.07936	0.24824	-0.0194	0.0018	0.1513		ALA-65	-0.08216	0.62828	0.0993	0.0045	0.65
GLY-66	-0.02466	-0.05191	-0.023	0.0043	-0.0953		GLY-66	-0.02603	-0.04659	0.1033	0.0046	0.0353
ASP-67	-0.03078	-46.6763	-0.2587	0.0037	-46.9621		ASP-67	-0.03462	-46.448	0.5859	0.0039	-45.8928
LYS-68	-0.17254	50.9777	0.2874	-0.0002	51.0923		LYS-68	-0.22671	61.4951	-1.2647	0.001	60.0047
TRP-69	-0.16989	-0.33486	-0.0518	0.003	-0.5534		TRP-69	-0.19559	0.3281	0.2002	-0.0062	0.3266
SER-70	-0.02786	-0.00343	0.0104	-0.0007	-0.0216		SER-70	-0.03281	0.44915	0.0497	0.004	0.4701
ALA-71	-0.03738	-0.1145	0.0093	0.0099	-0.1327		ALA-71	-0.04654	1.0245	0.0308	0.0045	1.0132
PHE-72	-0.2774	-0.08722	0.0989	-0.0003	-0.2661		PHE-72	-0.37689	1.13548	0.0092	0.001	0.7688
LEU-73	-0.07346	-0.14732	0.0182	0.0062	-0.1964		LEU-73	-0.09134	0.61077	0.0808	0.0038	0.604
LYS-74	-0.05251	44.6457	-0.036	-0.0003	44.5568		LYS-74	-0.0669	39.8624	-0.6212	0.0094	39.1837
GLU-75	-0.29229	-56.8539	-0.1448	0.0104	-57.2805		GLU-75	-0.37951	-27.7851	1.6614	0.0057	-26.4975
GLN-76	-0.41649	-0.60999	0.1869	-0.0081	-0.8477		GLN-76	-0.61654	-3.14342	0.4862	-0.0006	-3.2743
SER-77	-0.06727	0.17694	0.0162	0.0048	0.1306		SER-77	-0.096	0.2191	0.0448	-0.009	0.1589
THR-78	-0.18578	0.48301	0.0595	-0.0145	0.3422		THR-78	-0.26919	-0.36121	0.0156	0.002	-0.6128
LEU-79	-2.36154	0.84815	0.1531	-0.4604	-1.8206		LEU-79	-4.60296	-1.4154	1.4015	-0.6148	-5.2316
ALA-80	-0.17961	0.26062	-0.0351	0.0014	0.0473		ALA-80	-0.35288	-0.45308	0.1269	0.0009	-0.6782
GLN-81	-0.13683	0.43898	-0.1182	0.0063	0.1903		GLN-81	-0.24952	0.54796	-0.2909	0.0012	0.0088
MET-82	-3.86606	-0.74724	1.0865	-0.9403	-4.4671		MET-82	-5.45407	-0.88235	1.2545	-0.7528	-5.8347
TYR-83	-1.09815	-17.4576	5.3352	-0.4425	-13.663		TYR-83	-6.03074	-14.8134	7.3869	-0.9093	-14.3666
PRO-84	-0.08799	-0.20984	-0.0654	-0.0037	-0.3669		PRO-84	-0.20807	-1.05209	0.1452	-0.0026	-1.1175
LEU-85	-0.0382	-0.08596	-0.0184	-0.0064	-0.149		LEU-85	-0.05714	-0.58397	0.0058	0.014	-0.6213
GLN-86	-0.02035	0.20341	-0.0686	-0.0014	0.1131		GLN-86	-0.03136	-0.0356	-0.0957	-0.0141	-0.1768
GLU-87	-0.05488	-42.8596	-0.6935	-0.0348	-43.6427		GLU-87	-0.08759	-49.4916	0.3724	-0.0137	-49.2205
ILE-88	-0.08804	0.59171	0.03	-0.003	0.5308		ILE-88	-0.10341	1.25571	-0.0578	0.0036	1.0982
GLN-89	-0.03482	0.50097	-0.0648	-0.0102	0.3912		GLN-89	-0.03576	1.38351	-0.0914	-0.0053	1.2511
ASN-90	-0.06694	0.34588	0.0413	0.0016	0.3218		ASN-90	-0.06118	-0.28739	0.1777	0.0127	-0.1582
LEU-91	-0.03054	-0.0928	-0.0231	0.0095	-0.1369		LEU-91	-0.03027	-0.45524	0.128	-0.0066	-0.3641
THR-92	-0.06545	0.2476	-0.0052	0.0083	0.1852		THR-92	-0.0645	0.02728	0.126	0.0096	0.0984
VAL-93	-0.12141	-0.13031	0.0265	0.0032	-0.2221		VAL-93	-0.12664	-0.11277	0.1425	-0.0004	-0.0974
LYS-94	-0.03966	41.3832	0.2238	-0.0349	41.5325		LYS-94	-0.04678	49.1394	-0.8393	0.0008	48.2541
LEU-95	-0.03307	0.26694	-0.0235	0.0049	0.2153		LEU-95	-0.03675	0.77977	0.0246	0.0039	0.7715
GLN-96	-0.10573	-0.52494	0.0135	-0.0056	-0.6228		GLN-96	-0.12962	-1.54738	0.5071	-0.0025	-1.1724
LEU-97	-0.12522	-0.05061	0.0222	0.0007	-0.153		LEU-97	-0.17984	0.50198	0.0078	0.0048	0.3347
GLN-98	-0.02516	0.30782	-0.094	-0.0257	0.1629		GLN-98	-0.03311	0.32456	-0.0399	-0.0045	0.247
ALA-99	-0.02114	0.34639	-0.0044	-0.0179	0.303		ALA-99	-0.02605	1.08984	-0.1645	-0.0036	0.8956
LEU-100	-0.09319	0.24101	0.0179	0.0071	0.1728		LEU-100	-0.13509	1.13579	-0.1792	-0.0028	0.8187
GLN-101	-0.04508	0.7877	-0.0751	0.0006	0.6682		GLN-101	-0.07777	1.79912	-0.453	-0.0022	1.2663
GLN-102	-0.01785	-0.23653	-0.0553	-0.0154	-0.3252		GLN-102	-0.02449	-0.63226	-0.0555	0.0064	-0.7059
ASN-103	-0.01947	-0.14748	-0.0319	-0.0175	-0.2163		ASN-103	-0.02285	0.3849	-0.0778	0.0268	0.311
GLY-104	-0.00468	0.13574	-0.0172	-0.0008	0.1131		GLY-104	-0.00561	0.21762	0.0145	0.004	0.2304
SER-105	-0.00541	0.39026	-0.0498	0.003	0.3381		SER-105	-0.0056	0.40722	-0.0235	0.0013	0.3794
SER-106	-0.00973	0.19805	-0.0878	0.0042	0.1047		SER-106	-0.01154	0.49596	-0.0171	0.008	0.4753
VAL-107	-0.00878	0.14165	-0.0251	-0.0032	0.1046		VAL-107	-0.01172	0.35939	-0.0387	0.0169	0.3259
LEU-108	-0.00518	-0.58114	-0.026	0.0001	-0.6122		LEU-108	-0.00673	-0.37259	0.0004	0.0044	-0.3745
SER-109	-0.00296	-0.1501	-0.0564	0.0036	-0.2058		SER-109	-0.00389	-0.45459	-0.0114	-0.0004	-0.4703
GLU-110	-0.00506	-37.9842	-0.2017	-0.0099	-38.2009		GLU-110	-0.00714	-33.3545	-0.1055	-0.008	-33.4751
ASP-111	-0.00207	-33.0864	-0.1735	0.0001	-33.2619		ASP-111	-0.00258	-30.8724	0.0704	0.0012	-30.8034
LYS-112	-0.00266	32.5501	-0.0602	0.0044	32.4916		LYS-112	-0.00333	30.8278	-0.1252	-0.0065	30.6927
SER-113	-0.00286	0.10601	-0.0339	0.0082	0.0775		SER-113	-0.00381	-0.00915	-0.0327	-0.0067	-0.0524
LYS-114	-0.00341	35.7103	-0.0109	-0.0025	35.6935		LYS-114	-0.00441	32.8665	-0.1443	0.0123	32.7301
ARG-115	-0.002	30.8176	-0.0454	-0.0119	30.7583		ARG-115	-0.0025	30.1683	-0.0663	-0.0055	30.094
LEU-116	-0.00279	0.24963	-0.0016	0.0046	0.2499		LEU-116	-0.0034	0.10912	-0.0088	-0.0011	0.0958
ASN-117	-0.0032	0.076	-0.1009	0.0031	-0.0251		ASN-117	-0.00431	-0.31371	-0.0396	0.0065	-0.3512
THR-118	-0.00158	-0.10049	-0.0056	-0.0032	-0.1109		THR-118	-0.00204	-0.22881	-0.0291	0.0107	-0.2493
ILE-119	-0.00157	0.11014	0.0001	0.0004	0.1091		ILE-119	-0.00199	0.01794	-0.0043	-0.0022	0.0095
LEU-120	-0.00269	0.28196	-0.0035	-0.0027	0.273		LEU-120	-0.00319	0.22213	-0.0156	0.0043	0.2076
ASN-121	-0.00216	0.25853	-0.0305	0.0016	0.2275		ASN-121	-0.00263	0.15277	-0.0651	0.0002	0.0853
THR-122	-0.001	0.15422	-0.0105	0.0047	0.1474		THR-122	-0.0011	0.0734	-0.0106	-0.0025	0.0592
MET-123	-0.00122	0.43701	-0.0006	0.0075	0.4426		MET-123	-0.00188	0.40957	-0.002	0.0018	0.4075
SER-124	-0.00118	0.17738	-0.0176	0.0009	0.1596		SER-124	-0.00179	0.23295	-0.0012	-0.0045	0.2254
THR-125	-0.00105	-0.04386	-0.0131	-0.0051	-0.0631		THR-125	-0.00148	0.10644	0.0041	0.0009	0.11
ILE-126	-0.001	0.12623	0.0095	-0.003	0.1317		ILE-126	-0.00101	0.06941	-0.0024	0.0008	0.0667
TYR-127	-0.00148	0.15501	-0.0076	0.0041	0.15		TYR-127	-0.00198	0.52911	0.0106	0.0201	0.5578
SER-128	-0.001	0.05849	-0.0581	0.0104	0.0098		SER-128	-0.00105	0.24732	-0.0095	-0.0075	0.2293
THR-129	-0.001	0.32527	-0.0153	0.006	0.315		THR-129	-0.00101	0.45574	-0.0246	-0.0157	0.4144
GLY-130	0	-0.27183	-0.0145	0.0012	-0.2851		GLY-130	-1e-05	-0.26909	-0.016	-0.0067	-0.2918
LYS-131	-0.00081	28.5324	-0.1817	-0.0076	28.3422		LYS-131	-0.00099	29.7243	-0.1198	0.0059	29.6094
VAL-132	0	-0.13349	-0.0046	0.0014	-0.1368		VAL-132	-1e-05	-0.24576	0.0032	0.0016	-0.241
CYS-133	0	-0.08354	-0.0378	0.0043	-0.1171		CYS-133	0	-0.08733	0.0142	0.0094	-0.0638
ASN-134	0	0.07646	-0.0359	0.0066	0.0472		ASN-134	0	0.27026	-0.0112	0.0047	0.2637
PRO-135	0	0.04884	-0.0116	-0.0005	0.0368		PRO-135	0	0.09271	0.0035	-0.0085	0.0877
ASP-136	0	-22.1858	-0.06	0.0068	-22.2389		ASP-136	0	-22.4057	0.0578	-0.0144	-22.3623
ASN-137	0	-0.16705	-0.0492	-0.0207	-0.2369		ASN-137	0	-0.16273	-0.0324	-0.0043	-0.1994
PRO-138	0	-0.24826	-0.008	-0.0055	-0.2617		PRO-138	0	-0.2492	-0.0061	0.0079	-0.2474
GLN-139	0	-0.28475	-0.0755	-0.0004	-0.3606		GLN-139	0	-0.31327	-0.0624	0.0104	-0.3653
GLU-140	0	-24.8194	-0.2219	-0.0117	-25.0531		GLU-140	0	-25.7163	0.1125	-0.0056	-25.6094
CYS-141	0	0.04488	-0.0573	-0.0062	-0.0186		CYS-141	0	0.06869	-0.02	-0.0207	0.0281
LEU-142	-8e-05	0.0364	-0.0081	-0.0018	0.0264		LEU-142	-0.00047	0.1222	-0.0089	-0.009	0.1039
LEU-143	-0.00099	0.42582	0.0011	-0.0073	0.4186		LEU-143	-0.001	0.42041	-0.0182	-0.0077	0.3935
LEU-144	-0.001	0.35622	-0.004	-0.0008	0.3504		LEU-144	-0.001	0.32309	-0.0141	-0.0028	0.3052
GLU-145	-0.00101	-32.9217	-0.0821	-0.003	-33.0077		GLU-145	-0.00113	-35.9093	-0.0991	0.0093	-36.0002
PRO-146	-0.00097	0.03317	0.0023	-0.0038	0.0307		PRO-146	-0.001	0.16691	0.0004	0.0053	0.1716
GLY-147	0	0.05578	-0.0012	-0.0059	0.0487		GLY-147	0	0.1785	0.0038	0.0001	0.1825
LEU-148	-0.00015	0.23287	-0.002	-0.0027	0.2281		LEU-148	-0.00079	0.27642	-0.0002	-0.0003	0.2751
ASN-149	-0.00073	0.54566	-0.0339	-0.004	0.507		ASN-149	-0.00099	0.52004	0.019	-0.0036	0.5344
GLU-150	-0.00058	-28.9531	-0.2938	0.0033	-29.2442		GLU-150	-0.00079	-30.0686	-0.1689	-0.0059	-30.2442
ILE-151	0	0.14459	-0.0013	0.0037	0.147		ILE-151	-2e-05	0.16891	-0.0033	0.0003	0.1658
MET-152	0	0.30319	0.0038	0.0039	0.3108		MET-152	-0.00018	0.34603	0.0014	-0.0023	0.3449
ALA-153	0	0.12643	0.0337	-0.0002	0.16		ALA-153	0	0.16982	-0.0302	0.0048	0.1444
ASN-154	0	0.25133	-0.0478	-0.008	0.1954		ASN-154	-1e-05	0.18178	-0.1085	-0.0088	0.0645
SER-155	0	-0.07182	-0.0147	-0.0002	-0.0867		SER-155	0	-0.06701	-0.0179	0.0071	-0.0778
LEU-156	0	0.10608	-0.0163	0.0059	0.0956		LEU-156	0	0.0976	-0.0076	0.0105	0.1004
ASP-157	0	-22.3366	-0.0852	-0.0033	-22.4251		ASP-157	0	-23.387	0.0264	0.0043	-23.3564
TYR-158	0	-0.26906	-0.0268	0.022	-0.2739		TYR-158	0	-0.28034	-0.0168	0.0005	-0.2967
ASN-159	0	-0.12532	-0.0487	-0.01	-0.184		ASN-159	0	-0.15168	-0.0597	-0.0148	-0.2262
GLU-160	0	-23.905	-0.2336	-0.0014	-24.14		GLU-160	0	-25.2109	-0.0228	-0.0184	-25.2521
ARG-161	0	25.0118	0.061	0.0003	25.073		ARG-161	0	26.2475	0.0071	0.0019	26.2564
LEU-162	0	-0.26493	0.0081	0.0029	-0.254		LEU-162	0	-0.28592	-0.0011	0.0041	-0.2829
TRP-163	0	-0.2114	-0.0355	0.0086	-0.2383		TRP-163	0	-0.22014	-0.0044	0.0045	-0.22
ALA-164	0	-0.1686	0.0018	-0.0011	-0.1679		ALA-164	0	-0.20042	0.0009	0.0007	-0.1989
TRP-165	-2e-05	-0.0936	-0.0012	-0.0048	-0.0997		TRP-165	-0.00066	-0.10004	0.0015	0.0016	-0.0976
GLU-166	0	-23.5502	-0.1228	0.0046	-23.6684		GLU-166	0	-25.264	-0.0418	0.0038	-25.302
SER-167	0	0.00465	0.0314	0.0007	0.0367		SER-167	0	-0.24555	-0.0059	-0.0003	-0.2518
TRP-168	-0.001	0.01162	0.0081	0.0026	0.0213		TRP-168	-0.001	0.01943	-0.0028	-0.0098	0.0059
ARG-169	-0.00033	26.6999	0.1147	-0.0066	26.8076		ARG-169	-0.00099	28.0711	0.0411	0.0123	28.1234
SER-170	0	-0.02087	-0.0316	-0.0001	-0.0526		SER-170	0	0.03581	-0.0181	-0.0014	0.0163
GLU-171	-2e-05	-26.3333	-0.119	-0.0066	-26.459		GLU-171	-2e-05	-26.1325	0.1017	0.0066	-26.0243
VAL-172	-0.00041	-0.0111	0	-0.0003	-0.0118		VAL-172	-0.00068	0.00271	0.0001	-0.01	-0.0079
GLY-173	0	-0.13992	0.0032	-0.0002	-0.1369		GLY-173	0	-0.17221	0.0007	-0.0026	-0.1741
LYS-174	0	24.3963	-0.0294	-0.0076	24.3593		LYS-174	-2e-05	24.7666	-0.065	0.0063	24.7079
GLN-175	-0.00044	-0.19801	-0.0338	-0.0086	-0.2408		GLN-175	-0.00094	-0.2246	-0.0838	-0.0043	-0.3136
LEU-176	-0.001	-0.13412	0.0022	0.0004	-0.1325		LEU-176	-0.001	-0.12044	0.0022	-0.0024	-0.1217
ARG-177	-0.00099	25.9904	0.0122	0.0021	26.0038		ARG-177	-0.001	26.3908	-0.0139	0.0024	26.3783
PRO-178	-0.00014	-0.15672	-0.0139	-0.0081	-0.1789		PRO-178	-0.00077	-0.12887	-0.0079	0.0012	-0.1364
LEU-179	-0.001	-0.11926	0.0022	-0.004	-0.1221		LEU-179	-0.001	-0.06847	0	-0.0089	-0.0784
TYR-180	-0.001	-0.38703	0.0047	0.0251	-0.3582		TYR-180	-0.00119	-0.38779	0.0053	-0.0074	-0.3911
GLU-181	-0.00099	-26.9352	-0.118	0.0019	-27.0522		GLU-181	-0.001	-27.1268	0.038	0.0076	-27.0822
GLU-182	-0.001	-30.0027	0.0093	-0.0031	-29.9975		GLU-182	-0.001	-29.7231	0.0153	-0.0035	-29.7124
TYR-183	-0.00201	-0.03662	0.0008	0.011	-0.0269		TYR-183	-0.00231	0.02261	0.0074	-0.0017	0.026
VAL-184	-0.001	-0.35675	-0.0029	-0.0098	-0.3705		VAL-184	-0.001	-0.40906	0.0083	-0.0017	-0.4035
VAL-185	-0.001	-0.24296	-0.0004	-0.0049	-0.2492		VAL-185	-0.00107	-0.26315	-0.0088	0.0086	-0.2644
LEU-186	-0.00197	-0.25947	-0.004	-0.0003	-0.2658		LEU-186	-0.00223	-0.24697	0.008	0.0007	-0.2405
LYS-187	-0.00295	36.5262	-0.0009	0.0032	36.5256		LYS-187	-0.00346	38.2743	-0.0998	0.0032	38.1743
ASN-188	-0.00154	-0.71844	-0.0191	-0.0015	-0.7405		ASN-188	-0.00193	-0.94546	-0.003	-0.0031	-0.9535
GLU-189	-0.00233	-32.8702	-0.185	0.0014	-33.0561		GLU-189	-0.00299	-32.1494	0.1031	0.0081	-32.0412
MET-190	-0.0046	-0.313	-0.004	0.0023	-0.3193		MET-190	-0.00596	-0.31793	0.0127	0.0062	-0.305
ALA-191	-0.0021	-0.39115	-0.004	-0.0014	-0.3986		ALA-191	-0.00257	-0.49926	0.014	-0.0009	-0.4887
ARG-192	-0.00326	31.3769	-0.0845	0.0116	31.3007		ARG-192	-0.00399	31.3934	-0.0889	0.0067	31.3072
ALA-193	-0.00346	-0.27682	-0.0402	0.0043	-0.3161		ALA-193	-0.00484	-0.32191	-0.0061	0.0021	-0.3308
ASN-194	-0.00692	-0.87467	-0.0152	-0.0007	-0.8975		ASN-194	-0.00928	-1.08051	0.0188	0.0251	-1.0459
HIS-195	-0.00683	0.04588	-0.0473	0.0129	0.0046		HIS-195	-0.00833	-0.18928	-0.0658	-0.0175	-0.281
TYR-196	-0.00611	0.22234	0.0024	-0.0071	0.2115		TYR-196	-0.00731	0.00629	-0.0098	0.0005	-0.0103
GLU-197	-0.00196	-31.1733	-0.0663	-0.0114	-31.253		GLU-197	-0.00207	-31.8844	-0.0109	-0.0219	-31.9193
ASP-198	-0.00154	-32.0263	-0.0393	-0.0074	-32.0746		ASP-198	-0.00181	-33.3856	0.0933	-0.0051	-33.2992
TYR-199	-0.00342	-0.55134	0.0068	0.0103	-0.5377		TYR-199	-0.00418	-0.74699	-0.0013	0.0086	-0.7439
GLY-200	-0.001	-0.43055	0.0009	-0.0016	-0.4322		GLY-200	-0.001	-0.58963	0.005	-0.0006	-0.5862
ASP-201	-0.00202	-34.3157	-0.054	0.009	-34.3628		ASP-201	-0.00234	-36.4563	0.0885	-0.0039	-36.3741
TYR-202	-0.00645	-0.42315	-0.0461	0.012	-0.4637		TYR-202	-0.0079	-0.66979	-0.0206	0.0181	-0.6802
TRP-203	-0.00478	0.06462	-0.0117	-0.0024	0.0458		TRP-203	-0.00569	-0.08151	-0.0146	-0.006	-0.1078
ARG-204	-0.00312	32.5095	-0.0209	-0.0024	32.483		ARG-204	-0.00334	34.0799	-0.1173	-0.0053	33.9539
GLY-205	-0.00238	-0.06064	-0.0086	-0.0082	-0.0798		GLY-205	-0.00255	-0.35367	-0.0137	0.0028	-0.3672
ASP-206	-0.00676	-43.6693	0.0344	-0.0117	-43.6534		ASP-206	-0.00654	-48.2751	0.1972	0.0177	-48.0668
TYR-207	-0.00554	-0.11629	-0.001	0.0034	-0.1194		TYR-207	-0.00562	-0.10149	0.0072	0.0009	-0.099
GLU-208	-0.0053	-37.9576	-0.0435	0.0004	-38.006		GLU-208	-0.00574	-42.2176	0.0757	-0.0043	-42.1519
VAL-209	-0.00551	0.50152	-0.0167	-0.0115	0.4677		VAL-209	-0.00556	0.76738	-0.0367	-0.0015	0.7236
ASN-210	-0.00625	-0.05974	-0.0945	-0.0215	-0.182		ASN-210	-0.00705	-0.44937	-0.0479	0.0052	-0.4991
GLY-211	-0.00383	-0.16437	-0.0354	0.0052	-0.1983		GLY-211	-0.00379	-0.23247	-0.0394	0.0036	-0.272
VAL-212	-0.00633	0.18443	-0.0218	-0.0031	0.1532		VAL-212	-0.0066	0.35981	-0.0363	0.0038	0.3207
ASP-213	-0.00354	-34.3049	0.0662	-0.002	-34.2442		ASP-213	-0.00356	-37.3385	-0.0152	0.0088	-37.3485
GLY-214	-0.00121	0.07345	-0.0388	-0.0092	0.0242		GLY-214	-0.00124	0.07898	-0.0273	0.0079	0.0584
TYR-215	-0.00567	-0.167	0.0045	0.006	-0.1622		TYR-215	-0.00593	-0.22512	-0.0065	0.0101	-0.2274
ASP-216	-0.00289	-33.4184	-0.0132	-0.0122	-33.4468		ASP-216	-0.003	-36.3203	-0.0457	-0.0022	-36.3713
TYR-217	-0.00371	-0.4992	-0.0113	-0.0047	-0.5189		TYR-217	-0.00388	-0.70913	-0.0073	0.0088	-0.7115
SER-218	-0.00183	-0.02036	0.003	0.0046	-0.0146		SER-218	-0.00187	-0.02393	-0.0109	0.002	-0.0347
ARG-219	-0.00392	35.5457	-0.0736	0.0009	35.4691		ARG-219	-0.00429	38.1402	-0.1478	0.0106	37.9987
GLY-220	-0.001	0.20977	-0.0246	0.0073	0.1915		GLY-220	-0.001	0.24655	-0.0263	0.0007	0.2199
GLN-221	-0.00173	0.18706	-0.0178	0.0066	0.1741		GLN-221	-0.00155	0.5038	-0.032	0.002	0.4722
LEU-222	-0.00199	0.32456	-0.0001	0.007	0.3294		LEU-222	-0.002	0.41032	-0.0063	0.0068	0.4088
ILE-223	-0.001	0.14691	-0.0045	0.0029	0.1444		ILE-223	-0.001	0.17135	-0.0159	0.0005	0.1549
GLU-224	-0.001	-28.0241	-0.1076	0.0087	-28.1239		GLU-224	-0.001	-29.3413	0.0099	0.0031	-29.3293
ASP-225	-0.001	-30.8354	-0.0445	0.006	-30.8748		ASP-225	-0.001	-32.581	0.0089	0.0017	-32.5714
VAL-226	-0.001	0.20376	-0.0004	0.0035	0.2059		VAL-226	-0.001	0.25065	-0.0019	-0.002	0.2458
GLU-227	-0.00099	-27.045	-0.2182	0.0004	-27.2637		GLU-227	-0.001	-27.883	0.0728	-0.0109	-27.8221
HIS-228	-0.001	0.20455	-0.0331	-0.0014	0.1691		HIS-228	-0.001	0.24343	-0.0029	0.0117	0.2512
THR-229	-0.001	0.16991	0.0075	-0.0041	0.1723		THR-229	-0.001	0.21144	0.0001	-0.0009	0.2097
PHE-230	-0.001	0.11493	0.001	0.0053	0.1202		PHE-230	-0.001	0.17038	-0.008	-0.0104	0.1509
GLU-231	0	-24.9272	0.037	0.0018	-24.8884		GLU-231	0	-25.7976	-0.057	-0.0019	-25.8565
GLU-232	-0.00044	-25.9448	-0.0991	0.006	-26.0383		GLU-232	-0.00044	-26.7605	-0.0834	-0.0164	-26.8607
ILE-233	-0.001	0.20233	-0.002	0.0053	0.2047		ILE-233	-0.001	0.23183	-0.0032	0.0033	0.2309
LYS-234	0	24.4085	-0.0756	0.0037	24.3366		LYS-234	-1e-05	25.3978	-0.0412	0.0071	25.3637
PRO-235	0	0.12772	-0.0007	0.0079	0.135		PRO-235	0	0.11116	-0.0032	0.0055	0.1135
LEU-236	0	0.27489	-0.0056	-0.001	0.2683		LEU-236	-7e-05	0.25295	0.0011	-0.0018	0.2522
TYR-237	-0.00039	-0.00055	-0.0058	0.0074	0.0006		TYR-237	-0.00069	0.00881	-0.0063	0.0002	0.002
GLU-238	0	-23.3531	-0.1511	-0.0224	-23.5267		GLU-238	0	-23.9747	-0.0206	0.0209	-23.9743
HIS-239	0	0.39633	-0.0186	-0.0048	0.373		HIS-239	0	0.11	-0.0108	0.0091	0.1083
LEU-240	0	0.23405	-0.0006	0.0096	0.2431		LEU-240	0	0.2772	-0.0018	0.001	0.2764
HIS-241	0	0.26069	-0.0043	0.0009	0.2573		HIS-241	0	0.28459	-0.0025	-0.003	0.2791
ALA-242	0	0.11647	0.0001	-0.004	0.1126		ALA-242	0	0.12123	-0.0127	0.0093	0.1178
TYR-243	0	0.35467	0.0056	0.0038	0.364		TYR-243	0	0.37458	-0.0069	0.0106	0.3783
VAL-244	0	0.17608	0.0009	-0.0038	0.1732		VAL-244	0	0.2122	-0.0018	-0.0021	0.2083
ARG-245	0	22.1527	0.0221	0.0008	22.1756		ARG-245	0	22.7808	0.0094	0.0018	22.792
ALA-246	0	0.13842	-0.0048	0.0129	0.1465		ALA-246	0	0.14715	-0.0076	-0.0016	0.1379
LYS-247	0	22.606	-0.0595	0.0016	22.5482		LYS-247	0	23.0858	-0.0568	0.0101	23.039
LEU-248	0	0.1352	-0.0007	0.0075	0.142		LEU-248	0	0.14326	-0.0002	0	0.143
MET-249	0	0.06648	-0.0253	-0.0049	0.0362		MET-249	0	0.09626	-0.0114	-0.0042	0.0807
ASN-250	0	0.2367	-0.0688	-0.0157	0.1522		ASN-250	0	0.17146	-0.0931	0.001	0.0793
ALA-251	0	0.10919	-0.0354	0.0124	0.0863		ALA-251	0	0.12959	-0.0223	-0.0021	0.1052
TYR-252	0	0.0597	-0.0065	0.0063	0.0595		TYR-252	0	0.06931	-0.0082	-0.0048	0.0563
PRO-253	0	-0.11349	-0.0194	-0.0037	-0.1366		PRO-253	0	0.00037	-0.0367	0.0004	-0.0359
SER-254	0	0.02867	-0.0487	-0.0052	-0.0252		SER-254	0	0.07738	-0.0072	-0.0041	0.066
TYR-255	0	-0.01997	-0.0144	-0.0173	-0.0516		TYR-255	0	-0.02661	-0.0511	-0.0218	-0.0994
ILE-256	0	0.1586	-0.009	-0.0065	0.1432		ILE-256	0	0.19441	-0.0127	0.0036	0.1853
SER-257	0	-0.2328	-0.0219	-0.004	-0.2587		SER-257	0	-0.23927	-0.0094	-0.0009	-0.2496
PRO-258	0	-0.1789	-0.023	-0.0045	-0.2064		PRO-258	0	-0.17087	-0.009	-0.0085	-0.1884
ILE-259	0	-0.12192	0.0004	0.0079	-0.1136		ILE-259	0	-0.12375	0.0004	0.0022	-0.1212
GLY-260	0	-0.09648	-0.0001	-0.002	-0.0986		GLY-260	0	-0.11399	-0.0004	0.0023	-0.1121
CYS-261	0	0.17216	-0.0025	-0.0026	0.1671		CYS-261	0	0.16969	-0.0036	-0.0121	0.154
LEU-262	0	-0.04502	-0.0032	-0.0043	-0.0526		LEU-262	0	-0.07008	-0.0018	0.0069	-0.0649
PRO-263	0	-0.19691	0.0018	0.0011	-0.1941		PRO-263	0	-0.22321	0.0014	0.0035	-0.2183
ALA-264	0	-0.20813	0.0017	0.0202	-0.1861		ALA-264	0	-0.2527	-0.0013	0.0013	-0.2527
HIS-265	0	-0.31032	-0.0052	-0.0038	-0.3193		HIS-265	0	-0.35527	-0.0046	-0.0036	-0.3635
LEU-266	0	-0.06169	-0.0026	-0.0014	-0.0657		LEU-266	0	-0.04821	0.0005	-0.0041	-0.0518
LEU-267	0	-0.07168	-0.0019	0.0081	-0.0655		LEU-267	0	-0.15769	0.0003	-0.0012	-0.1586
GLY-268	0	-0.06531	-0.0021	-0.0059	-0.0733		GLY-268	0	-0.04944	0.0055	0.002	-0.0419
ASP-269	-0.00043	-29.1643	-0.1058	-0.0015	-29.272		ASP-269	-0.00088	-30.728	-0.0095	-0.0004	-30.7388
MET-270	-0.00062	0.37558	-0.0209	-0.0011	0.353		MET-270	-0.00099	0.52603	-0.0121	0.0044	0.5174
TRP-271	-0.001	0.01746	0.0213	0.0195	0.0573		TRP-271	-0.00101	0.17435	-0.0116	0.0066	0.1683
GLY-272	0	0.07605	0.005	-0.0018	0.0792		GLY-272	0	0.11971	-0.0094	-0.005	0.1053
ARG-273	-0.00114	33.0374	-0.0346	0.0174	33.0191		ARG-273	-0.00191	36.2981	-0.0456	0.0068	36.2573
PHE-274	-0.001	0.18016	-0.0081	0.0083	0.1794		PHE-274	-0.00109	0.1389	-0.024	-0.0099	0.1039
TRP-275	-0.001	0.24551	-0.0039	-0.0169	0.2237		TRP-275	-0.001	0.30992	0.0069	-0.0102	0.3056
THR-276	-0.00089	0.37719	-0.0383	0.0088	0.3469		THR-276	-0.00096	0.38783	-0.0267	-0.0052	0.355
ASN-277	-9e-05	0.16969	-0.0378	-0.0014	0.1304		ASN-277	-0.00038	0.08167	-0.0712	-0.0156	-0.0055
LEU-278	0	0.25134	0.0013	-0.0039	0.2487		LEU-278	0	0.26916	-0.0029	-0.0074	0.2588
TYR-279	-0.00087	0.34078	-0.0142	-0.0017	0.324		TYR-279	-0.00095	0.34292	-0.0214	0.0049	0.3255
SER-280	0	0.21603	-0.0589	0.0078	0.165		SER-280	0	0.21037	-0.0401	0.0044	0.1746
LEU-281	0	0.24866	-0.0081	-0.005	0.2356		LEU-281	0	0.26132	0.0007	0.0107	0.2728
THR-282	0	0.00042	0.0011	0.0072	0.0088		THR-282	0	-0.01955	-0.0014	0.0052	-0.0157
VAL-283	0	0.33073	0.0038	0.0168	0.3513		VAL-283	0	0.33683	-0.0216	-0.0078	0.3075
PRO-284	0	0.28534	0.0047	0.0013	0.2914		PRO-284	0	0.31412	-0.0266	0.008	0.2955
PHE-285	0	-0.13803	0.0103	-0.0002	-0.1279		PHE-285	0	-0.14194	-0.0095	0.0008	-0.1506
GLY-286	0	-0.16435	0.0124	0.0019	-0.1501		GLY-286	0	-0.15198	-0.0195	0.005	-0.1665
GLN-287	0	-0.10763	-0.1865	-0.0125	-0.3067		GLN-287	0	-0.06466	-0.1231	0.0004	-0.1874
LYS-288	0	23.4379	-0.0401	-0.0074	23.3903		LYS-288	0	23.6876	-0.0163	0.0112	23.6826
PRO-289	0	0.08227	-0.005	-0.015	0.0623		PRO-289	0	0.11102	-0.0019	0.0173	0.1264
ASN-290	-0.00042	0.15297	-0.0525	0.0096	0.1096		ASN-290	-0.00045	0.13558	-0.0017	-0.0094	0.124
ILE-291	-0.001	-0.19151	-0.014	0.0161	-0.1905		ILE-291	-0.001	-0.23549	0.0186	-0.013	-0.2309
ASP-292	-0.001	-31.593	0.0697	-0.0034	-31.5277		ASP-292	-0.001	-31.0609	-0.0833	-0.0047	-31.1499
VAL-293	-0.001	-0.02442	-0.0037	-0.0027	-0.0318		VAL-293	-0.001	0.03632	0.0013	0.0018	0.0384
THR-294	-0.001	-0.65196	0.0136	-0.0027	-0.642		THR-294	-0.001	-0.53345	0.014	-0.007	-0.5275
ASP-295	-0.001	-30.317	-0.0796	-0.0041	-30.4018		ASP-295	-0.001	-29.3692	-0.1261	-0.0028	-29.4991
ALA-296	-0.001	-0.05511	-0.0076	0.0016	-0.062		ALA-296	-0.001	0.03004	-0.0012	0.003	0.0309
MET-297	-0.0024	-0.14473	-0.0008	-0.0035	-0.1514		MET-297	-0.002	-0.12786	0.0019	-0.0033	-0.1312
VAL-298	-0.0012	-0.27522	-0.026	0.0055	-0.2969		VAL-298	-0.00101	-0.16512	-0.0061	-0.0176	-0.1899
ASP-299	-0.001	-30.5342	-0.0812	-0.011	-30.6275		ASP-299	-0.001	-29.0381	-0.075	0.0013	-29.1128
GLN-300	-0.00201	-1.21005	-0.009	-0.0274	-1.2484		GLN-300	-0.00182	-0.83522	-0.0053	0.0171	-0.8252
ALA-301	-0.00185	-0.66496	-0.0103	-0.0007	-0.6778		ALA-301	-0.00112	-0.44644	-0.0148	0.0032	-0.4591
TRP-302	-0.00594	0.10002	-0.0325	0.0081	0.0697		TRP-302	-0.00485	0.07628	-0.0181	0.0003	0.0536
ASP-303	-0.00652	-47.9622	0.3516	0.0077	-47.6095		ASP-303	-0.0049	-42.3496	0.1482	0.007	-42.1993
ALA-304	-0.00678	-0.17678	0.0546	0.0005	-0.1285		ALA-304	-0.00505	-0.26357	0.0114	0.0022	-0.2551
GLN-305	-0.02303	0.45583	-0.003	0.0018	0.4316		GLN-305	-0.01781	-0.50411	-0.0704	-0.0074	-0.5997
ARG-306	-0.00985	41.4914	-0.3179	-0.0064	41.1573		ARG-306	-0.00783	37.8083	-0.1859	0.0031	37.6177
ILE-307	-0.00829	0.21234	-0.0097	0.0006	0.1949		ILE-307	-0.00679	0.05526	0.0027	0.0015	0.0528
PHE-308	-0.02483	-0.0569	0.0171	0.0021	-0.0625		PHE-308	-0.01987	-0.13118	0.0093	-0.002	-0.1437
LYS-309	-0.0282	62.9827	-1.0227	0.0156	61.9474		LYS-309	-0.02212	53.419	-0.4928	-0.0005	52.9036
GLU-310	-0.00839	-44.5635	0.3977	-0.006	-44.1802		GLU-310	-0.00706	-40.9995	0.2586	0.0039	-40.7441
ALA-311	-0.00836	0.42273	-0.04	-0.008	0.3664		ALA-311	-0.00661	0.12314	-0.0061	-0.0042	0.1062
GLU-312	-0.03869	-68.5975	1.6521	0.0049	-66.9792		GLU-312	-0.02901	-58.2022	0.7389	0.002	-57.4903
LYS-313	-0.0134	45.8564	-0.461	-0.0063	45.3757		LYS-313	-0.01095	41.3052	-0.2504	-0.0041	41.0396
PHE-314	-0.0108	0.48896	-0.0514	0.0133	0.44		PHE-314	-0.00893	0.322	-0.0314	-0.0027	0.2789
PHE-315	-0.02642	0.9434	-0.0772	0.0073	0.8472		PHE-315	-0.02226	0.63958	-0.0376	0.0025	0.5822
VAL-316	-0.01831	0.50246	-0.0385	-0.0033	0.4424		VAL-316	-0.01552	0.29737	-0.0236	0.0021	0.2603
SER-317	-0.006	1.00858	-0.0619	0.002	0.9427		SER-317	-0.00516	0.69835	-0.0396	-0.0065	0.6471
VAL-318	-0.0089	0.33534	-0.0282	-0.0008	0.2975		VAL-318	-0.0073	0.30393	-0.0043	-0.0018	0.2906
GLY-319	-0.00929	-0.39622	-0.0337	0.0035	-0.4356		GLY-319	-0.00718	-0.43356	-0.0253	-0.0005	-0.4665
LEU-320	-0.02827	0.26862	-0.0366	0.002	0.2057		LEU-320	-0.02308	0.79157	-0.032	-0.0004	0.7362
PRO-321	-0.07026	1.87266	0.0901	0.0009	1.8934		PRO-321	-0.05399	1.31774	0.058	-0.019	1.3028
ASN-322	-0.09513	-1.05716	-0.2297	-0.0116	-1.3937		ASN-322	-0.07689	-2.13756	-0.1252	0.0091	-2.3306
MET-323	-0.17531	0.64819	-0.3076	-0.0053	0.1599		MET-323	-0.13075	1.48183	-0.2349	-0.0002	1.116
THR-324	-1.56844	8.91662	0.2454	-0.3015	7.2921		THR-324	-0.92591	6.47809	-0.3131	-0.1374	5.1017
GLN-325	-2.37239	1.77757	1.8237	-0.3076	0.9213		GLN-325	-0.88545	2.06673	0.111	-0.0595	1.2327
GLY-326	-1.84614	3.47331	1.397	-0.2838	2.7403		GLY-326	-0.94336	2.45341	0.136	-0.0833	1.5628
PHE-327	-0.53763	0.78355	0.2533	0.0036	0.5028		PHE-327	-0.40085	0.68929	-0.037	-0.0014	0.25
TRP-328	-0.28033	3.2358	-0.4227	0.0114	2.5442		TRP-328	-0.18461	1.53855	-0.0457	-0.0058	1.3025
GLU-329	1.14428	-225.707	66.744	-0.8841	-158.703		GLU-329	-0.88362	-83.1757	0.7864	-0.0181	-83.2909
ASN-330	-4.95467	-4.72644	6.8766	-0.7445	-3.549		ASN-330	-3.674	-1.39909	4.5998	-0.6774	-1.1507
SER-331	-0.15569	-0.68238	-0.0072	-0.005	-0.8503		SER-331	-0.11508	-0.5129	0.0345	0.0158	-0.5777
MET-332	-0.06595	0.25211	0.0737	0.0046	0.2644		MET-332	-0.06174	-0.12026	0.0514	-0.011	-0.1416
LEU-333	-0.03728	1.40902	-0.0537	0.0074	1.3254		LEU-333	-0.02694	0.8206	-0.0065	-0.0083	0.7789
THR-334	-0.01444	-1.82894	-0.0041	0.0018	-1.8457		THR-334	-0.01089	-1.54965	0.0357	0.0073	-1.5175
ASP-335	-0.00891	-46.7732	0.1954	0.0041	-46.5826		ASP-335	-0.00682	-44.6667	0.2016	0.0047	-44.4673
PRO-336	-0.01455	0.22881	-0.0232	-0.0124	0.1787		PRO-336	-0.01149	0.30748	-0.0503	0.0054	0.2511
GLY-337	-0.00346	0.26286	-0.0134	0.0067	0.2527		GLY-337	-0.00301	-0.57587	-0.0229	0.0041	-0.5977
ASN-338	-0.00647	-0.7104	-0.0956	-0.0024	-0.815		ASN-338	-0.00386	0.04222	-0.1187	0.0108	-0.0695
VAL-339	-0.00825	-0.41464	-0.0246	-0.0079	-0.4554		VAL-339	-0.00797	-0.05473	-0.0006	0.0016	-0.0617
GLN-340	-0.02468	0.21553	-0.0803	-0.0071	0.1035		GLN-340	-0.0204	0.58125	-0.0989	-0.0009	0.4611
LYS-341	-0.00992	41.098	-0.1791	-0.017	40.8919		LYS-341	-0.00878	42.1599	-0.1113	0.0029	42.0426
ALA-342	-0.00916	1.0873	-0.026	-0.005	1.0472		ALA-342	-0.00774	1.0927	-0.0366	-0.0128	1.0356
VAL-343	-0.01166	-0.78767	0.0658	0.0043	-0.7292		VAL-343	-0.01034	-0.73123	0.0279	0.01	-0.7036
CYS-344	-0.00621	0.1052	-0.0314	-0.002	0.0656		CYS-344	-0.00567	-0.03655	-0.038	-0.003	-0.0832
HIS-345	-0.00918	-0.84194	0.03	0.0041	-0.817		HIS-345	-0.00847	-0.81437	-0.0052	-0.0022	-0.8302
PRO-346	-0.00844	0.59959	-0.0734	-0.0028	0.5149		PRO-346	-0.00753	0.29535	-0.0532	0.0003	0.2349
THR-347	-0.01991	-1.25564	0.1131	-0.0115	-1.1739		THR-347	-0.0179	-0.71139	0.0347	-0.0065	-0.7011
ALA-348	-0.02609	1.36767	-0.1856	-0.0006	1.1554		ALA-348	-0.02385	0.90703	-0.1594	-0.0055	0.7183
TRP-349	-0.16625	-2.22654	0.2844	0.0029	-2.1056		TRP-349	-0.14763	-1.64222	0.1753	0.0041	-1.6104
ASP-350	-0.19967	-67.4787	2.0685	0.0182	-65.5916		ASP-350	-0.17844	-73.6451	2.5172	0.0132	-71.2932
LEU-351	-1.00359	3.33554	-0.9677	0.003	1.3673		LEU-351	-0.94979	1.10748	-0.404	-0.0012	-0.2476
GLY-352	-1.29343	-4.59595	1.8138	0.007	-4.0686		GLY-352	-1.35756	-0.82972	1.2663	0.0048	-0.9162
LYS-353	-21.5898	9.42499	57.8408	-2.6753	43.0007		LYS-353	-20.0524	46.6366	44.2136	-2.6019	68.1958
GLY-354	-6.93548	-5.01857	4.0218	-0.7168	-8.6491		GLY-354	-6.99947	-0.41309	2.5099	-0.6817	-5.5844
ASP-355	-8.19887	-119.131	16.6369	-0.3389	-111.031		ASP-355	-7.62593	-117.936	16.8454	-0.4447	-109.161
PHE-356	-1.2113	-2.93948	0.7057	0.0144	-3.4307		PHE-356	-1.13055	-1.26778	0.3952	-0.0012	-2.0043
ARG-357	-3.1661	98.8987	-1.6143	-0.3309	93.7875		ARG-357	-2.7099	96.4257	-1.9702	-0.3359	91.4097
ILE-358	-0.06634	-1.80965	0.1778	-0.0057	-1.7039		ILE-358	-0.05766	-1.31344	0.0976	0.0026	-1.2709
LEU-359	-0.04214	0.41086	0.018	0.0004	0.3872		LEU-359	-0.03597	0.25141	0.0122	0.0025	0.2302
MET-360	-0.01604	-1.38075	0.0774	-0.0123	-1.3316		MET-360	-0.01393	-1.07643	0.0458	0.0065	-1.038
CYS-361	-0.00734	0.35338	-0.0541	-0.0027	0.2893		CYS-361	-0.00615	0.14042	-0.0206	0.0107	0.1243
THR-362	-0.00719	0.10562	-0.0063	0.0024	0.0945		THR-362	-0.00574	0.14004	-0.0036	0.0025	0.1332
LYS-363	-0.0041	38.8155	-0.2705	-0.0012	38.5397		LYS-363	-0.00324	37.2217	-0.0806	0.0089	37.1467
VAL-364	-0.00295	0.51813	-0.028	-0.0033	0.4839		VAL-364	-0.00234	0.49186	-0.0126	-0.0008	0.4761
THR-365	-0.002	-0.63157	0.0262	-0.0003	-0.6076		THR-365	-0.00198	-0.56748	0.0196	0.0044	-0.5455
MET-366	-0.002	-0.48964	0.0125	0.0093	-0.4698		MET-366	-0.002	-0.48595	0.0147	0.0036	-0.4696
ASP-367	-0.002	-37.2519	0.1088	-0.0009	-37.146		ASP-367	-0.002	-37.3098	0.0435	-0.0042	-37.2725
ASP-368	-0.00399	-42.4834	0.4178	-0.0045	-42.074		ASP-368	-0.00333	-40.9587	0.2047	-0.0082	-40.7656
PHE-369	-0.00531	-0.91753	0.049	0.0017	-0.8721		PHE-369	-0.00468	-0.8761	0.0317	0.012	-0.8371
LEU-370	-0.00357	-0.75232	0.031	0.0068	-0.718		LEU-370	-0.0032	-0.79645	0.0242	-0.0053	-0.7808
THR-371	-0.00526	-0.37131	-0.0243	-0.0039	-0.4047		THR-371	-0.00486	-0.62345	0.0068	-0.009	-0.6305
ALA-372	-0.0063	-0.9344	0.0717	-0.0024	-0.8714		ALA-372	-0.00562	-1.06556	0.0559	-0.0005	-1.0158
HIS-373	-0.00876	-1.22205	0.0384	0.0272	-1.1652		HIS-373	-0.00781	-1.02107	0.0351	-0.0016	-0.9953
HIS-374	-0.00838	43.8256	-0.5734	0.0042	43.248		HIS-374	-0.00798	43.8533	-0.4448	0.0001	43.4007
GLU-375	-0.0163	-50.9449	0.8799	0.005	-50.0763		GLU-375	-0.01576	-52.1655	0.8279	0.0108	-51.3426
MET-376	-0.03115	-1.93054	0.1563	0.0057	-1.7997		MET-376	-0.02724	-1.61962	0.0964	-0.0039	-1.5544
GLY-377	-0.00898	-0.69219	0.02	0.0089	-0.6722		GLY-377	-0.00835	-1.00541	0.0295	0.0072	-0.9771
HIS-378	-0.03406	0.22565	-0.0264	0.0092	0.1745		HIS-378	-0.02705	-1.13845	0.0404	-0.0151	-1.1402
ILE-379	-0.09213	-1.09725	0.0367	-0.0034	-1.1561		ILE-379	-0.08234	-1.71262	0.0792	0.0009	-1.7149
GLN-380	-0.05263	-2.92222	0.0006	-0.0003	-2.9746		GLN-380	-0.04752	-3.60805	0.0346	0.0022	-3.6187
TYR-381	-0.04713	-0.54292	-0.0505	0.0004	-0.6402		TYR-381	-0.04845	-1.05782	0.0042	-0.0025	-1.1046
ASP-382	-0.10964	-66.1494	1.7897	0.006	-64.4633		ASP-382	-0.11285	-74.6958	2.3258	-0.0129	-72.4958
MET-383	-0.31625	-1.16017	-0.1879	-0.0008	-1.6651		MET-383	-0.28605	-1.65188	-0.1576	-0.015	-2.1105
ALA-384	-0.07353	-0.88266	-0.0634	0.008	-1.0117		ALA-384	-0.08095	-1.73429	-0.0446	-0.0056	-1.8654
TYR-385	-0.14704	0.96382	-0.1112	0.0016	0.7072		TYR-385	-0.18822	-0.33063	0.0262	-0.0033	-0.4959
ALA-386	-0.51467	0.3581	0.0362	-0.0452	-0.1656		ALA-386	-0.6835	-2.99886	1.1336	-0.114	-2.6628
ALA-387	-0.48463	-0.31031	0.0228	-0.0187	-0.7908		ALA-387	-0.96676	-2.75099	0.0565	-0.0958	-3.7571
GLN-388	-0.2433	-1.54585	-0.0141	0.0033	-1.7999		GLN-388	-0.41826	-3.88234	0.2688	0.0062	-4.0256
PRO-389	-0.23115	0.58616	-0.0024	0.0029	0.3555		PRO-389	-0.39079	4.36845	-0.5551	-0.0021	3.4205
PHE-390	-0.38406	0.67091	-0.095	0.0032	0.195		PHE-390	-0.51508	2.96101	-0.6502	0.0013	1.797
LEU-391	-0.10507	0.4758	-0.0019	-0.0161	0.3528		LEU-391	-0.1324	1.94488	-0.2627	-0.0034	1.5464
LEU-392	-0.07673	0.64444	0.0009	-0.0061	0.5625		LEU-392	-0.10138	2.11855	-0.2306	0.0004	1.7869
ARG-393	-1.10185	75.2668	-1.6336	-0.0954	72.4359		ARG-393	-1.8716	110.317	-7.8486	-0.2207	100.376
ASN-394	-0.03635	-0.10898	-0.0426	0.0043	-0.1837		ASN-394	-0.04064	-0.17186	0.0235	0.0118	-0.1772
GLY-395	-0.01009	0.02812	-0.0403	0.0009	-0.0213		GLY-395	-0.01118	-0.21052	0.0205	-0.0017	-0.2029
ALA-396	-0.00804	0.16491	-0.0091	0.015	0.1628		ALA-396	-0.00912	0.10827	-0.0102	0.0026	0.0916
ASN-397	-0.00695	-0.55785	0.0465	-0.0021	-0.5204		ASN-397	-0.00747	-0.25219	0.0381	-0.002	-0.2235
GLU-398	-0.0071	-41.549	0.008	-0.0153	-41.5634		GLU-398	-0.00739	-45.081	0.1706	-0.0136	-44.9313
GLY-399	-0.00239	-0.20263	0.0139	-0.0003	-0.1914		GLY-399	-0.00253	-0.11466	0.0073	-0.0009	-0.1108
PHE-400	-0.00971	-0.16594	0.0221	0.0025	-0.151		PHE-400	-0.01003	0.10642	0.001	-0.0002	0.0971
HIS-401	-0.01879	0.27793	-0.033	-0.0111	0.2151		HIS-401	-0.02079	1.25497	-0.0786	-0.0006	1.155
GLU-402	-0.00882	-46.3505	0.5392	-0.0014	-45.8214		GLU-402	-0.00827	-48.7824	0.3745	-0.0126	-48.4288
ALA-403	-0.00362	0.36709	-0.0026	-0.0018	0.3591		ALA-403	-0.00356	0.54978	-0.0196	-0.0007	0.526
VAL-404	-0.00891	0.63618	-0.0269	0.0093	0.6098		VAL-404	-0.00953	0.7878	-0.0397	-0.002	0.7365
GLY-405	-0.00347	0.33555	-0.0104	0.0038	0.3256		GLY-405	-0.0035	0.41251	-0.0137	0.0031	0.3984
GLU-406	-0.00409	-39.3881	0.2619	0.0013	-39.129		GLU-406	-0.00409	-40.8221	0.1787	-0.0171	-40.6646
ILE-407	-0.00438	0.58858	-0.0115	-0.0026	0.57		ILE-407	-0.00496	0.70265	-0.0301	0.0111	0.6787
MET-408	-0.00752	0.77754	-0.0346	0.0197	0.7551		MET-408	-0.00759	0.97073	-0.0273	-0.0097	0.9261
SER-409	-0.00264	0.51852	-0.0056	-0.0134	0.4969		SER-409	-0.00241	0.37669	-0.0247	0.003	0.3526
LEU-410	-0.00213	0.39062	-0.0139	0.0026	0.3773		LEU-410	-0.00215	0.57421	-0.0149	-0.0048	0.5524
SER-411	-0.00187	0.84832	-0.0351	0.0002	0.8115		SER-411	-0.00198	0.97802	-0.014	0.0002	0.9622
ALA-412	-0.00191	0.37101	-0.0146	0.0076	0.3621		ALA-412	-0.00188	0.47951	-0.0106	0.0021	0.4691
ALA-413	-0.001	0.34889	-0.0313	-0.0038	0.3128		ALA-413	-0.001	0.39356	0.0053	-0.0022	0.3957
THR-414	-0.001	-0.36658	-0.0018	-0.0061	-0.3755		THR-414	-0.001	-0.25104	-0.0006	-0.0108	-0.2635
PRO-415	-0.001	-0.36467	0.0114	0.0117	-0.3426		PRO-415	-0.001	-0.2517	0.0023	-0.0016	-0.252
LYS-416	-0.00129	30.9956	-0.2037	-0.0117	30.7788		LYS-416	-0.00111	30.6755	-0.2038	0.0144	30.485
HIS-417	-0.00302	-0.69594	-0.0078	-0.0022	-0.709		HIS-417	-0.00282	-0.36871	0.0062	-0.006	-0.3713
LEU-418	-0.00199	-0.28187	-0.0002	-0.005	-0.2892		LEU-418	-0.00166	-0.13571	-0.0003	-0.0094	-0.1471
LYS-419	-0.00104	28.5618	-0.0653	-0.0084	28.4871		LYS-419	-0.001	27.7435	-0.0482	0.0066	27.701
SER-420	-0.00153	0.26294	-0.0851	-0.0103	0.1661		SER-420	-0.00102	0.39395	-0.0334	0.0125	0.372
ILE-421	-0.00313	-0.16717	-0.0296	-0.0005	-0.2004		ILE-421	-0.00266	-0.05013	-0.0174	-0.0115	-0.0816
GLY-422	-0.001	0.00562	-0.0063	0.007	0.0052		GLY-422	-0.001	0.04999	0.003	0.0149	0.0668
LEU-423	-0.00201	0.44134	-0.03	-0.0107	0.3986		LEU-423	-0.00187	0.42496	-0.0196	-0.0021	0.4014
LEU-424	-0.001	-0.36315	-0.0386	-0.0182	-0.421		LEU-424	-0.001	-0.25434	-0.0099	0	-0.2652
SER-425	-0.00077	-0.20935	-0.0078	0.0092	-0.2087		SER-425	-0.00015	-0.21688	-0.0365	-0.0064	-0.2599
PRO-426	-0.001	0.09889	-0.0128	0.0089	0.094		PRO-426	-0.00085	0.02841	-0.0044	-0.0015	0.0217
ASP-427	-8e-05	-25.6749	-0.0252	0.0006	-25.6996		ASP-427	0	-24.9543	-0.0052	0.0007	-24.9587
PHE-428	-0.001	-0.03956	-0.0147	0.0124	-0.0428		PHE-428	-0.001	-0.02554	-0.0078	0.0081	-0.0262
GLN-429	-9e-05	-0.00474	-0.097	0.0064	-0.0954		GLN-429	-3e-05	-0.0563	-0.0977	0.0012	-0.1528
GLU-430	-0.00083	-27.356	-0.0926	-0.0057	-27.4552		GLU-430	-0.00032	-26.8748	-0.0835	-0.0077	-26.9663
ASP-431	0	-24.5992	0.023	0.0166	-24.5596		ASP-431	0	-24.9584	0.0103	-0.0028	-24.951
ASN-432	0	-0.17859	-0.0355	0.0062	-0.2079		ASN-432	0	-0.04973	-0.0482	0.0048	-0.0932
GLU-433	0	-23.001	0.0926	0.0031	-22.9053		GLU-433	0	-23.273	-0.1979	0.0063	-23.4646
THR-434	0	-0.31399	0.0032	0.0104	-0.3004		THR-434	0	-0.3138	-0.0131	0.002	-0.3249
GLU-435	-0.00023	-26.8805	-0.0545	0.0078	-26.9275		GLU-435	-0.00013	-26.9615	-0.0288	-0.0027	-26.9932
ILE-436	0	-0.29144	0.0022	0.0021	-0.2872		ILE-436	0	-0.32087	0.003	-0.0031	-0.321
ASN-437	0	0.06913	-0.0002	-0.0034	0.0655		ASN-437	0	0.00794	-0.0047	0.0061	0.0094
PHE-438	-0.001	-0.14428	-0.0216	0.0539	-0.113		PHE-438	-0.001	-0.159	0.0011	-0.0233	-0.1823
LEU-439	-0.001	-0.28202	0.0021	-0.009	-0.29		LEU-439	-0.00098	-0.30699	0.0018	0	-0.3061
LEU-440	0	-0.25625	0.0008	0.003	-0.2525		LEU-440	-4e-05	-0.3014	0.0024	0.0015	-0.2976
LYS-441	-0.001	29.954	-0.1479	-0.0084	29.7966		LYS-441	-0.001	30.5643	-0.1157	0.0044	30.4521
GLN-442	-0.001	0.1818	-0.0435	0.0131	0.1503		GLN-442	-0.001	-0.37886	-0.0211	0.0048	-0.3961
ALA-443	0	-0.21975	-0.0002	0.0038	-0.2161		ALA-443	0	-0.25443	0.0006	-0.0012	-0.255
LEU-444	-0.00086	-0.10807	-0.0035	-0.0059	-0.1183		LEU-444	-0.00097	-0.13306	-0.0015	-0.002	-0.1375
THR-445	-0.001	-0.11901	-0.0446	-0.0041	-0.1687		THR-445	-0.001	-0.01618	-0.0039	-0.0042	-0.0253
ILE-446	-0.001	-0.0861	0.0006	-0.0009	-0.0874		ILE-446	-0.001	-0.12363	-0.0016	-0.0023	-0.1286
VAL-447	-0.0009	-0.05476	-0.0019	-0.004	-0.0615		VAL-447	-0.00098	-0.08257	-0.0007	-0.005	-0.0892
GLY-448	0	0.07546	-0.014	-0.0138	0.0477		GLY-448	0	0.16239	-0.0129	-0.0015	0.148
THR-449	-0.001	-0.18837	-0.0183	0.0066	-0.201		THR-449	-0.001	-0.23651	-0.0017	-0.0007	-0.2399
LEU-450	-0.001	-0.1453	-0.0019	0.0047	-0.1435		LEU-450	-0.001	-0.21057	-0.0007	0.0021	-0.2102
PRO-451	-0.00058	-0.18594	-0.0004	-0.0088	-0.1957		PRO-451	-0.00086	-0.19549	0.002	-0.0012	-0.1956
PHE-452	-0.001	0.01194	-0.0035	0.0039	0.0114		PHE-452	-0.001	0.07571	-0.0078	0.0119	0.0788
THR-453	-0.001	-0.25624	-0.0041	-0.0029	-0.2642		THR-453	-0.001	-0.2665	-0.0141	0.0023	-0.2793
TYR-454	-0.001	-0.0646	-0.001	-0.003	-0.0697		TYR-454	-0.001	-0.27867	0.002	0.0129	-0.2647
MET-455	-0.001	0.09593	0.001	0.0031	0.0991		MET-455	-0.001	-0.06326	0.0068	-0.0013	-0.0587
LEU-456	-0.001	0.20103	0.0005	0.0001	0.2006		LEU-456	-0.001	0.23892	0.0035	0.007	0.2483
GLU-457	-0.00109	-33.5561	0.022	-0.0017	-33.5368		GLU-457	-0.00139	-35.7025	0.0811	-0.0048	-35.6276
LYS-458	-0.001	27.3719	-0.0899	-0.0085	27.2724		LYS-458	-0.001	28.5484	-0.0731	-0.0039	28.4704
TRP-459	-0.001	-0.15017	-0.0011	-0.0024	-0.1546		TRP-459	-0.001	-0.16413	-0.0002	0.0089	-0.1564
ARG-460	-0.00191	33.6432	-0.0037	0.0078	33.6454		ARG-460	-0.002	35.4961	-0.0652	0.0017	35.4306
TRP-461	-0.00194	0.28406	-0.0055	0.0349	0.3115		TRP-461	-0.00203	0.39065	-0.022	0.0023	0.3689
MET-462	-0.001	0.04251	-0.0026	0.0011	0.04		MET-462	-0.001	0.06198	-0.0031	-0.0127	0.0452
VAL-463	-0.00099	0.1517	-0.0096	-0.0038	0.1373		VAL-463	-0.001	0.21727	0.0021	0.0051	0.2235
PHE-464	-0.00154	0.1477	0.0044	0.003	0.1535		PHE-464	-0.00198	0.22864	-0.0005	0.0038	0.23
LYS-465	-0.001	28.7887	-0.0051	-0.0021	28.7805		LYS-465	-0.001	29.5113	-0.0408	-0.0039	29.4656
GLY-466	0	0.2214	-0.0127	0.0136	0.2223		GLY-466	0	0.27305	-0.0433	0.0039	0.2337
GLU-467	-0.00045	-26.4398	-0.2078	0.0103	-26.6378		GLU-467	-0.00081	-27.0249	-0.0964	0.0061	-27.1161
ILE-468	-2e-05	-0.21667	-0.0209	0.0088	-0.2288		ILE-468	-0.00031	-0.21293	0.0026	0.0002	-0.2104
PRO-469	0	-0.08272	-0.0068	-0.0105	-0.1		PRO-469	0	-0.13674	-0.0048	0.0075	-0.1341
LYS-470	-2e-05	26.2362	-0.0278	-0.0004	26.208		LYS-470	-0.00047	26.4674	-0.1496	0.0141	26.3314
ASP-471	0	-23.8708	-0.0736	-0.0075	-23.9519		ASP-471	0	-23.861	-0.0572	-0.0093	-23.9275
GLN-472	0	-0.06524	-0.0788	0.0139	-0.1301		GLN-472	0	-0.03616	-0.0333	0.0118	-0.0576
TRP-473	-0.001	-0.08781	-0.0081	0.0026	-0.0944		TRP-473	-0.001	-0.09964	0.0099	0.0121	-0.0786
MET-474	0	-0.24659	-0.0037	-0.0139	-0.2642		MET-474	0	-0.16652	0.0032	0.0015	-0.1618
LYS-475	0	22.6028	-0.0944	0.0144	22.5228		LYS-475	0	23.0598	-0.0596	0.015	23.0152
LYS-476	0	24.5225	-0.1145	0.004	24.412		LYS-476	0	24.7523	-0.0996	0.0016	24.6543
TRP-477	-0.001	-0.06991	0.0095	-0.0112	-0.0726		TRP-477	-0.001	-0.09929	-0.0019	0.0005	-0.1017
TRP-478	-2e-05	-0.02428	-0.0004	0.0039	-0.0207		TRP-478	-0.00018	0.03768	-0.0093	-0.0121	0.0161
GLU-479	0	-23.572	-0.0046	0.0095	-23.5671		GLU-479	0	-23.9902	-0.1261	0.0037	-24.1126
MET-480	-2e-05	0.04324	0.0001	0.0175	0.0608		MET-480	-4e-05	0.02191	-0.0034	0.0129	0.0314
LYS-481	0	26.6475	0.1569	0.0026	26.8069		LYS-481	-9e-05	28.3792	-0.0174	0.0163	28.3781
ARG-482	0	22.6778	-0.0225	0.0093	22.6646		ARG-482	0	23.292	0.0212	0.0062	23.3194
GLU-483	0	-23.7758	-0.0041	0.0006	-23.7793		GLU-483	0	-24.3644	0.0116	0.0147	-24.338
ILE-484	-1e-05	0.09846	0.0021	0.0082	0.1087		ILE-484	-1e-05	0.08544	-0.0054	-0.0036	0.0765
VAL-485	0	0.03078	0.0005	0.0035	0.0348		VAL-485	0	0.00436	0.0015	0.0043	0.0102
GLY-486	0	0.02536	0.0007	-0.0008	0.0253		GLY-486	0	0.02098	0.0012	0	0.0222
VAL-487	0	0.02812	0.0066	0.0066	0.0413		VAL-487	0	0.06553	0.0048	0.0005	0.0708
VAL-488	0	-0.15204	-0.0046	0.001	-0.1556		VAL-488	0	-0.16648	-0.0015	-0.0005	-0.1685
GLU-489	0	-22.8625	-0.1218	0.0086	-22.9756		GLU-489	0	-23.5303	-0.0527	-0.0066	-23.5896
PRO-490	0	0.2603	0.0001	-0.002	0.2584		PRO-490	0	0.2879	-0.007	0.0087	0.2896
VAL-491	0	-0.19947	-0.0013	-0.0034	-0.2042		VAL-491	0	-0.22555	-0.003	0.0033	-0.2253
PRO-492	0	-0.02615	-0.0168	-0.0074	-0.0504		PRO-492	0	-0.08197	0.0086	-0.0064	-0.0798
HIS-493	0	0.02812	-0.0526	0.0061	-0.0183		HIS-493	0	25.5559	-0.0472	-0.0031	25.5056
ASP-494	0	-23.6039	-0.0024	-0.0033	-23.6096		ASP-494	0	-24.119	-0.1101	0.0069	-24.2222
GLU-495	0	-25.1382	-0.0237	-0.004	-25.166		GLU-495	0	-25.5115	-0.0316	0.008	-25.5351
THR-496	0	-0.21026	-0.0027	-0.0082	-0.2212		THR-496	0	-0.3097	0.0162	0.0051	-0.2884
TYR-497	0	0.01972	0.0088	-0.0182	0.0103		TYR-497	-2e-05	0.14157	-0.005	-0.0045	0.1321
CYS-498	0	-0.29276	-0.0027	0.0026	-0.2929		CYS-498	-0.00012	-0.32273	0.0016	-0.0025	-0.3238
ASP-499	0	-27.3923	-0.1175	0.0078	-27.502		ASP-499	-6e-05	-27.4084	-0.0116	-0.0005	-27.4206
PRO-500	-0.0009	-0.29963	-0.0045	0.0011	-0.3039		PRO-500	-0.001	-0.35828	-0.0136	-0.0005	-0.3734
ALA-501	-0.00034	-0.30784	0.0046	0.0057	-0.2979		ALA-501	-0.00093	-0.37293	-0.001	-0.0002	-0.375
SER-502	-0.00031	-0.12543	0.0157	-0.0014	-0.1115		SER-502	-0.00084	-0.09652	-0.001	0.005	-0.0934
LEU-503	-0.001	0.00979	-0.0021	0.0012	0.0079		LEU-503	-0.00104	0.11558	-0.0043	-0.0006	0.1097
PHE-504	-0.00264	0.00591	0.001	0.0001	0.0044		PHE-504	-0.00313	0.07133	0.0023	-0.012	0.0585
HIS-505	-0.00225	0.41008	-0.052	0.0181	0.3739		HIS-505	-0.00277	0.51203	-0.0159	0.0098	0.5032
VAL-506	-0.00102	-0.3098	0.0095	0.0043	-0.297		VAL-506	-0.00114	-0.27692	0.0003	-0.0024	-0.2801
SER-507	-0.001	-0.32656	-0.0021	-0.0124	-0.342		SER-507	-0.00104	-0.37267	-0.0013	0.0007	-0.3744
ASN-508	-0.00214	-0.83426	-0.025	-0.0129	-0.8743		ASN-508	-0.0026	-0.99831	-0.0562	-0.0032	-1.0602
ASP-509	-0.00258	-37.5903	-0.0459	-0.0014	-37.6402		ASP-509	-0.00315	-40.0472	-0.0045	-0.0036	-40.0584
TYR-510	-0.00516	0.5196	0.0037	0.0089	0.527		TYR-510	-0.00625	0.54522	-0.0454	0.0031	0.4968
SER-511	-0.00207	-0.06615	-0.0019	0.0057	-0.0644		SER-511	-0.00231	-0.2574	-0.0404	0.0128	-0.2873
PHE-512	-0.0023	-0.13905	-0.0034	0.0041	-0.1407		PHE-512	-0.00234	-0.19357	0.0014	-0.0042	-0.1987
ILE-513	-0.00213	0.074	0.0059	0.0019	0.0797		ILE-513	-0.0021	0.11696	-0.0001	-0.0026	0.1122
ARG-514	-0.00611	41.868	-0.1434	0.0041	41.7225		ARG-514	-0.00609	45.4051	-0.1881	-0.0003	45.2106
TYR-515	-0.00339	-0.01805	-0.0225	0.0219	-0.022		TYR-515	-0.00356	-0.07943	0.0046	-0.0145	-0.093
TYR-516	-0.002	0.08625	0.0059	0.0043	0.0944		TYR-516	-0.002	0.19663	0.0014	0	0.196
THR-517	-0.00201	-0.15945	0.0074	0.0049	-0.1491		THR-517	-0.00203	0.12508	0.0041	0.0003	0.1274
ARG-518	-0.00471	39.6296	-0.2869	0.004	39.342		ARG-518	-0.00433	40.1634	-0.3218	-0.0021	39.8351
THR-519	-0.00156	-0.02653	-0.015	0.0106	-0.0325		THR-519	-0.00167	-0.06913	0.0186	0.0041	-0.0481
LEU-520	-0.00197	0.10636	-0.0012	-0.0044	0.0989		LEU-520	-0.00195	0.16156	-0.0017	0.0004	0.1583
TYR-521	-0.00443	0.01502	-0.0077	0.01	0.0128		TYR-521	-0.00447	0.12982	-0.0062	-0.0078	0.1114
GLN-522	-0.00276	-0.18033	0.0232	-0.0076	-0.1675		GLN-522	-0.00288	-0.59806	0.0029	0.0027	-0.5953
PHE-523	-0.002	-0.05552	0.0017	-0.0031	-0.0589		PHE-523	-0.002	-0.02369	0.0004	-0.0024	-0.0277
GLN-524	-0.00205	0.02247	-0.0195	-0.0093	-0.0084		GLN-524	-0.00214	-0.02049	-0.0174	-0.0021	-0.0421
PHE-525	-0.00531	0.20859	-0.0087	-0.0061	0.1885		PHE-525	-0.00552	0.29077	-0.0128	0.0084	0.2808
GLN-526	-0.00216	-0.23412	0.0142	0.0091	-0.213		GLN-526	-0.00237	-0.56184	0.0092	-0.0088	-0.5637
GLU-527	-0.00171	-30.6348	0.0106	-0.0076	-30.6335		GLU-527	-0.0018	-32.0063	0.1443	-0.0074	-31.8712
ALA-528	-0.00168	0.24541	-0.0223	-0.0038	0.2176		ALA-528	-0.00176	0.30837	-0.0114	0.0043	0.2995
LEU-529	-0.00415	0.22231	-0.0121	0.0072	0.2133		LEU-529	-0.00411	0.29511	-0.0113	0.0003	0.28
CYS-530	-0.00145	-0.08228	-0.0018	-0.0046	-0.0901		CYS-530	-0.00131	0.00901	-0.0104	-0.0021	-0.0048
GLN-531	-0.00197	0.14773	-0.0725	-0.0156	0.0577		GLN-531	-0.00198	0.10798	-0.0807	-0.008	0.0173
ALA-532	-0.00199	0.22809	-0.0257	-0.0019	0.1985		ALA-532	-0.00195	0.31629	-0.0203	0.0084	0.3024
ALA-533	-0.00131	0.19869	-0.0092	-0.003	0.1852		ALA-533	-0.00117	0.27265	-0.0365	0.0039	0.2389
LYS-534	-0.00195	31.1705	-0.2974	0.0079	30.8791		LYS-534	-0.00195	32.2337	-0.229	0.0166	32.0194
HIS-535	-0.00104	-0.10452	-0.0564	-0.0213	-0.1833		HIS-535	-0.00106	-0.30158	-0.0569	0.0121	-0.3475
GLU-536	-0.001	-26.7401	-0.2255	0.0099	-26.9567		GLU-536	-0.001	-27.4592	-0.0483	-0.0028	-27.5113
GLY-537	0	-0.28276	-0.0012	0.0039	-0.28		GLY-537	0	-0.31244	0.0055	-0.0025	-0.3095
PRO-538	-0.0009	-0.31603	0.0024	0.0027	-0.3119		PRO-538	-0.00092	-0.29835	0.005	-0.0019	-0.2961
LEU-539	-0.001	-0.34525	-0.0021	-0.0082	-0.3565		LEU-539	-0.001	-0.31674	0.0079	0.0099	-0.3
HIS-540	-0.001	-0.44396	-0.0016	-0.0042	-0.4508		HIS-540	-0.001	-0.4489	-0.0143	-0.0118	-0.476
LYS-541	-0.001	27.276	0.0139	0.0255	27.3144		LYS-541	-0.001	27.4478	-0.043	0.0133	27.4171
CYS-542	-0.001	-0.26049	0.0057	-0.001	-0.2568		CYS-542	-0.001	-0.33811	0.0037	-0.0041	-0.3395
ASP-543	-0.00199	-35.8024	0.1967	-0.0086	-35.6164		ASP-543	-0.00196	-35.0142	0.0905	0.0025	-34.9232
ILE-544	-0.00384	-0.22122	-0.0073	-0.0021	-0.2345		ILE-544	-0.00353	-0.12331	-0.0008	0.0084	-0.1192
SER-545	-0.0026	0.26548	-0.0254	0.0041	0.2415		SER-545	-0.00208	0.19705	-0.0084	0.0023	0.1889
ASN-546	-0.00383	0.43455	-0.1131	-0.0081	0.3095		ASN-546	-0.00331	0.44628	-0.1062	-0.0079	0.3289
SER-547	-0.00311	-0.11072	0.0203	0.0015	-0.0921		SER-547	-0.00307	-0.14068	0.0066	-0.0028	-0.1399
THR-548	-0.00675	-0.34493	-0.0546	0.0011	-0.4052		THR-548	-0.00622	-0.44631	0.013	-0.0094	-0.4489
GLU-549	-0.00532	-36.7264	-0.0277	0.0087	-36.7508		GLU-549	-0.00562	-38.0769	0.0684	0.0101	-38.004
ALA-550	-0.00359	-0.27916	0.0012	-0.0055	-0.287		ALA-550	-0.00377	-0.4928	0.0117	-0.0038	-0.4886
GLY-551	-0.00503	-0.39313	0.0115	0.0014	-0.3852		GLY-551	-0.00526	-0.72378	0.0157	0.0038	-0.7095
GLN-552	-0.01356	-0.21443	-0.019	0.0081	-0.2389		GLN-552	-0.01635	-0.86392	-0.1152	-0.0055	-1.001
LYS-553	-0.00731	36.4933	-0.1596	0.0018	36.3282		LYS-553	-0.00861	39.0858	-0.1581	0.0013	38.9203
LEU-554	-0.01174	-0.07984	-0.0002	-0.0079	-0.0997		LEU-554	-0.01197	-0.54925	0.0179	0.0005	-0.5429
PHE-555	-0.04839	-0.32182	0.0098	0.0127	-0.3477		PHE-555	-0.058	-0.78573	0.0342	-0.0096	-0.8191
ASN-556	-0.01458	-0.99598	-0.0154	-0.0214	-1.0474		ASN-556	-0.02015	-2.28981	-0.0305	-0.0073	-2.3477
MET-557	-0.01479	-0.35851	-0.0056	0.0102	-0.3688		MET-557	-0.01742	-1.51881	0.0537	-0.0101	-1.4927
LEU-558	-0.02945	-0.40942	0.028	0.0004	-0.4105		LEU-558	-0.031	-1.10363	0.0841	-0.0019	-1.0524
ARG-559	-0.09044	55.3321	-0.2364	0.0116	55.0168		ARG-559	-0.09909	63.6336	-0.2207	0.0178	63.3316
LEU-560	-0.03858	-0.77561	0.0001	-0.0002	-0.8143		LEU-560	-0.04348	-1.7755	0.0765	-0.0046	-1.7471
GLY-561	-0.01567	0.91645	-0.0293	0.001	0.8725		GLY-561	-0.01942	1.37027	-0.1118	0.0009	1.24
LYS-562	-0.02864	46.9513	-0.2408	-0.0258	46.6561		LYS-562	-0.03509	57.7799	-1.0421	-0.0006	56.7021
SER-563	-0.02834	0.73527	-0.0211	0.0128	0.6986		SER-563	-0.03451	1.09183	-0.0243	0.0078	1.0409
GLU-564	-0.01995	-46.324	-0.0192	-0.0025	-46.3657		GLU-564	-0.02259	-56.2521	0.2687	0.0037	-56.0024
PRO-565	-0.00873	-0.33955	0.0071	-0.0002	-0.3414		PRO-565	-0.00987	-0.3357	0.013	0.0028	-0.3298
TRP-566	-0.00819	0.1395	-0.0018	0.0048	0.1344		TRP-566	-0.00877	0.285	0.0058	0.0068	0.2888
THR-567	-0.00384	-0.18236	0.0065	0.0067	-0.173		THR-567	-0.00418	-0.22075	0.0081	0.0042	-0.2126
LEU-568	-0.00783	0.3964	0.0069	-0.0137	0.3818		LEU-568	-0.00842	0.70212	-0.029	0.0025	0.6672
ALA-569	-0.00488	0.13394	0.0015	-0.0059	0.1246		ALA-569	-0.00552	0.3067	-0.0125	-0.002	0.2867
LEU-570	-0.00425	-0.10534	0.0053	0.0101	-0.0942		LEU-570	-0.00456	-0.10741	0.0005	-0.0034	-0.1149
GLU-571	-0.00391	-34.8668	-0.1217	-0.0016	-34.9941		GLU-571	-0.00415	-38.1217	0.0291	-0.018	-38.1148
ASN-572	-0.00656	0.09839	-0.0333	-0.0074	0.0512		ASN-572	-0.0071	0.00415	0.0161	0.0058	0.019
VAL-573	-0.00456	0.28481	0.0054	0.0046	0.2903		VAL-573	-0.00502	0.43583	-0.0101	-0.0042	0.4165
VAL-574	-0.00244	0.42444	-0.0248	-0.0043	0.3929		VAL-574	-0.00275	0.54513	-0.0082	-0.0095	0.5247
GLY-575	-0.001	0.46319	-0.0068	0.0025	0.458		GLY-575	-0.001	0.59487	-0.0387	-0.0096	0.5456
ALA-576	-0.00112	-0.43374	-0.0097	0.0212	-0.4234		ALA-576	-0.00121	-0.53066	0.0067	-0.0121	-0.5373
LYS-577	-0.00298	32.6342	-0.0637	0.0027	32.5702		LYS-577	-0.00299	35.0168	-0.1262	-0.0096	34.878
ASN-578	-0.0018	-0.11392	-0.0248	-0.0059	-0.1464		ASN-578	-0.00184	-0.11222	-0.0481	-0.009	-0.1711
MET-579	-0.00194	0.22375	-0.028	0.0203	0.2141		MET-579	-0.00201	0.27232	-0.0082	0.0059	0.2681
ASN-580	-0.001	-0.09579	-0.0549	0.0043	-0.1474		ASN-580	-0.001	-0.1079	-0.0615	0.0013	-0.169
VAL-581	-0.001	-0.12643	-0.0052	-0.0097	-0.1423		VAL-581	-0.001	-0.09654	0.0005	0.0009	-0.0962
ARG-582	-0.001	26.8139	-0.1138	-0.0033	26.6958		ARG-582	-0.001	30.6394	-0.0538	0.0002	30.5847
PRO-583	-0.001	0.32128	-0.004	0.0078	0.3241		PRO-583	-0.001	0.3771	-0.0063	-0.0006	0.3692
LEU-584	-0.001	0.15576	0.0013	0.0048	0.1609		LEU-584	-0.001	0.20952	-0.0026	0.0019	0.2078
LEU-585	-0.001	0.14821	-0.0107	0.0031	0.1396		LEU-585	-0.001	0.16977	-0.0095	-0.0033	0.156
ASN-586	-0.00099	0.51281	-0.0543	-0.0021	0.4554		ASN-586	-0.001	0.38203	-0.0513	-0.0017	0.328
TYR-587	-0.001	0.17506	-0.0041	-0.0051	0.1649		TYR-587	-0.00101	0.44243	-0.0287	-0.007	0.4056
PHE-588	-0.001	0.26765	-0.0046	-0.0102	0.2519		PHE-588	-0.001	0.29182	-0.0015	0.0059	0.2952
GLU-589	0	-25.1974	0.021	0.0177	-25.1587		GLU-589	-1e-05	-25.8836	-0.1261	-0.0074	-26.0171
PRO-590	0	0.34661	-0.0424	0.0028	0.307		PRO-590	0	0.35056	0.0039	-0.0038	0.3507
LEU-591	0	0.35522	-0.0038	-0.0013	0.3501		LEU-591	0	0.38783	-0.0027	-0.0051	0.38
PHE-592	0	0.24625	-0.0129	-0.0006	0.2328		PHE-592	0	0.27335	-0.0067	0.0066	0.2732
THR-593	0	0.23474	-0.0722	-0.0057	0.1568		THR-593	0	0.28948	-0.0017	-0.0065	0.2813
TRP-594	0	0.14004	-0.0299	-0.0074	0.1028		TRP-594	0	0.15987	-0.0095	-0.013	0.1374
LEU-595	0	0.2709	-0.0015	-0.0026	0.2668		LEU-595	0	0.31617	-0.0008	-0.0032	0.3122
LYS-596	0	23.1081	-0.0495	-0.0014	23.0572		LYS-596	0	23.7787	-0.0867	0.001	23.6929
ASP-597	0	-20.814	-0.1221	0.0034	-20.9327		ASP-597	0	-21.2081	-0.0158	-0.0022	-21.2261
GLN-598	0	0.22195	-0.0562	0.0103	0.1761		GLN-598	0	0.32169	-0.0121	-0.0006	0.3089
ASN-599	0	0.16166	-0.0424	-0.0008	0.1185		ASN-599	0	0.22535	-0.0012	-0.0093	0.2148
LYS-600	0	20.1248	-0.0753	-0.0009	20.0486		LYS-600	0	20.6182	-0.0028	-0.0094	20.6059
ASN-601	0	0.07472	-0.0863	-0.0013	-0.0129		ASN-601	0	0.10917	-0.0983	-0.0023	0.0086
SER-602	0	0.09836	-0.0194	0.0288	0.1078		SER-602	0	0.12392	-0.0369	-0.0187	0.0683
PHE-603	0	-0.16887	-0.0228	-0.0289	-0.2206		PHE-603	0	-0.14311	-0.0385	0.0003	-0.1814
VAL-604	0	0.14946	-0.0335	-0.014	0.102		VAL-604	0	0.18914	-0.0227	0.0015	0.168
GLY-605	0	0.14244	0.0039	-0.002	0.1444		GLY-605	0	0.14873	-0.0064	-0.0034	0.139
TRP-606	0	-0.05854	-0.0519	0.0126	-0.0978		TRP-606	0	-0.04149	-0.0234	0.0072	-0.0577
SER-607	0	-0.17221	-0.0348	-0.0052	-0.2122		SER-607	0	-0.20072	-0.0027	0.0027	-0.2007
THR-608	0	0.03467	-0.0531	-0.006	-0.0245		THR-608	0	0.02643	-0.004	0.0117	0.0342
ASP-609	0	-20.4818	-0.1212	-0.002	-20.605		ASP-609	0	-20.9953	-0.073	0.0091	-21.0592
TRP-610	0	-0.33508	-0.0031	-0.0121	-0.3503		TRP-610	0	-0.36399	-0.0088	-0.0007	-0.3734
SER-611	0	0.14645	-0.0245	-0.0012	0.1208		SER-611	0	0.16986	-0.01	-0.012	0.1478
PRO-612	0	0.22348	-0.0112	-0.0051	0.2072		PRO-612	0	0.21785	-0.0233	-0.009	0.1856
TYR-613	0	0.21225	-0.0163	0.0062	0.2022		TYR-613	0	0.23035	-0.0475	0.0034	0.1863
ALA-614	0	0.05439	-0.0048	0.0087	0.0582		ALA-614	0	-0.03965	-0.0288	-0.0057	-0.0742
ASP-615	0	-38.7128	-0.5506	0.0035	-39.2599		ASP-615	0	-39.7447	-0.2143	-0.0017	-39.9606
ZN2+	0	98.0174	0.4786	0	98.496		ZN2+	0	104.796	-2.6372	0.0005	102.16

## Sheet: RBD residues
RBDCoV							RBDCoV2
Residue	△EvdW	△Eelec	△Gpolar	△Gnon-polar	△Gbinding		Residue	△EvdW	△Eelec	△Gpolar	△Gnon-polar	△Gbinding
THR-333	-0.001	-227.1	0.1228	0.0054	-226.973		THR-333	-0.001	-218.141	0.0055	0.0083	-218.129
ASN-334	-0.001	-1.03155	0.0008	-0.0079	-1.0397		ASN-334	-0.001	-0.80138	-0.0708	0.004	-0.8692
LEU-335	-0.0018	-0.60079	0.0127	-0.0068	-0.5967		LEU-335	-0.00183	-0.70892	0.0075	0.0083	-0.6949
CYS-336	-0.00198	0.61996	-0.0107	-0.0103	0.597		CYS-336	-0.00182	0.17673	0.0217	-0.0004	0.1962
PRO-337	-0.00242	1.52326	-0.0198	-0.0004	1.5006		PRO-337	-0.00218	1.34975	-0.0263	-0.0091	1.3122
PHE-338	-0.00566	2.60652	-0.0556	-0.0026	2.5426		PHE-338	-0.00499	2.4903	-0.049	-0.0137	2.4226
GLY-339	-0.00244	3.55376	-0.0626	-0.0145	3.4743		GLY-339	-0.00233	3.4361	-0.068	-0.0032	3.3625
GLU-340	-0.00495	279.466	-0.3773	-0.0047	279.079		GLU-340	-0.00482	270.354	-0.3704	-0.0142	269.965
VAL-341	-0.00676	2.7849	-0.081	0.0036	2.7007		VAL-341	-0.00719	2.97358	-0.0813	0.001	2.8861
PHE-342	-0.01303	3.64342	-0.1171	0.0045	3.5178		PHE-342	-0.01312	3.53286	-0.0495	0.0069	3.4772
ASN-343	-0.00868	1.18837	0.0351	0.0066	1.2213		ASN-343	-0.0078	1.15858	0.0419	-0.0006	1.1921
ALA-344	-0.00681	3.55912	-0.0941	0.0011	3.4593		ALA-344	-0.00659	3.46879	-0.0337	-0.0166	3.4119
THR-345	-0.01056	3.72226	-0.067	0.0007	3.6454		THR-345	-0.01019	3.39172	-0.069	0.0054	3.3179
LYS-346	-0.01956	-332.001	0.6282	0.0069	-331.385		ARG-346	-0.02323	-319.88	0.6879	0.0088	-319.207
PHE-347	-0.03075	1.43546	-0.0083	-0.0116	1.3848		PHE-347	-0.0308	0.71923	0.0531	0.0141	0.7557
PRO-348	-0.02402	4.27664	-0.2035	-0.0024	4.0468		ALA-348	-0.01957	3.43817	-0.1304	-0.0057	3.2825
SER-349	-0.04118	-4.13562	0.1815	0.0021	-3.9932		SER-349	-0.04376	-2.40019	0.1224	-0.0001	-2.3216
VAL-350	-0.07633	-5.37748	0.2218	0.0013	-5.2307		VAL-350	-0.07654	-5.5366	0.3044	-0.0013	-5.31
TYR-351	-0.0885	-5.72702	0.2308	-0.012	-5.5968		TYR-351	-0.0948	-2.64382	0.201	-0.0109	-2.5485
ALA-352	-0.01797	-2.34634	0.0846	0.0084	-2.2713		ALA-352	-0.01864	-2.06765	0.1275	-0.0088	-1.9676
TRP-353	-0.02948	-5.095	0.1432	0.0123	-4.969		TRP-353	-0.03023	-5.60109	0.2486	-0.0038	-5.3865
GLU-354	-0.01118	305.684	-0.7198	0.0047	304.958		ASN-354	-0.01025	0.81522	-0.0617	-0.0176	0.7256
ARG-355	-0.00837	-286.169	0.7559	0.0197	-285.402		ARG-355	-0.0089	-280.351	1.0632	-0.0061	-279.302
LYS-356	-0.00521	-280.429	0.4961	-0.0102	-279.948		LYS-356	-0.00544	-273.321	0.4787	0.0081	-272.84
LYS-357	-0.00299	-249.649	0.2297	0.0092	-249.413		ARG-357	-0.00312	-241.15	0.0983	0.0021	-241.053
ILE-358	-0.00293	0.22155	-0.0053	-0.0008	0.2126		ILE-358	-0.003	0.12577	-0.0029	-0.0045	0.1154
SER-359	-0.001	1.29174	0.0183	0.0033	1.3123		SER-359	-0.001	0.71226	0.0204	-0.0058	0.7259
ASN-360	-0.001	0.45195	0.0279	0.0001	0.4789		ASN-360	-0.001	0.45036	0.0059	-0.0073	0.448
CYS-361	-0.001	-0.11559	0.0076	-0.0034	-0.1124		CYS-361	-0.001	0.29526	-0.0084	-0.0037	0.2821
VAL-362	-0.001	1.48621	-0.0041	0.0081	1.4892		VAL-362	-0.001	1.13196	-0.011	0.006	1.126
ALA-363	-0.001	-2.21883	0.0287	0.0026	-2.1885		ALA-363	-0.00101	-1.76354	-0.0029	0.0136	-1.7539
ASP-364	-0.00203	265.726	-0.1031	-0.006	265.615		ASP-364	-0.00219	257.667	-0.1422	-0.0102	257.512
TYR-365	-0.00394	1.5669	-0.0018	0.0016	1.5628		TYR-365	-0.0048	3.38024	-0.0406	-0.0065	3.3284
SER-366	-0.00278	3.44173	-0.05	0.0052	3.3941		SER-366	-0.00279	3.0048	-0.008	0.0083	3.0022
VAL-367	-0.00534	3.1865	-0.0175	0.0006	3.1642		VAL-367	-0.00509	2.91911	0.0034	0.0028	2.9203
LEU-368	-0.00712	2.46979	0.0182	0.0088	2.4897		LEU-368	-0.00782	3.48393	-0.0012	-0.0041	3.4708
TYR-369	-0.00739	2.16157	-0.004	0.01	2.1602		TYR-369	-0.00971	2.21668	0.0221	-0.0137	2.2153
ASN-370	-0.00586	1.81886	0.0978	-0.0131	1.8977		ASN-370	-0.00587	0.54468	-0.071	0.0021	0.4699
SER-371	-0.00731	0.17031	0.0067	-0.0078	0.1619		SER-371	-0.00708	1.4623	0.0144	-0.0014	1.4682
THR-372	-0.01168	2.19429	0.0277	0.0001	2.2104		ALA-372	-0.01164	2.10403	0.018	0.0132	2.1236
PHE-373	-0.02055	4.02663	-0.007	0.0044	4.0035		SER-373	-0.01689	2.62052	0.0174	-0.0005	2.6204
PHE-374	-0.02679	-1.85113	0.1663	-0.0064	-1.7181		PHE-374	-0.03035	-0.53317	0.1327	-0.0142	-0.445
SER-375	-0.03876	-2.18427	0.111	-0.0011	-2.1132		SER-375	-0.04916	-1.0561	0.0307	0.0026	-1.0719
THR-376	-0.03503	1.0291	-0.103	-0.0085	0.8825		THR-376	-0.03559	0.68704	-0.0402	-0.0027	0.6086
PHE-377	-0.0208	1.02335	0.055	-0.0119	1.0456		PHE-377	-0.01914	1.29917	0.0322	-0.0188	1.2935
LYS-378	-0.02603	-348.585	0.2539	0.01	-348.347		LYS-378	-0.02609	-341.865	0.7964	-0.0036	-341.099
CYS-379	-0.0075	2.1526	0.03	-0.0077	2.1674		CYS-379	-0.00719	2.1952	0.0147	-0.0029	2.1998
TYR-380	-0.0201	-1.24654	0.0818	0.0024	-1.1825		TYR-380	-0.01736	-0.94902	-0.0165	0.0056	-0.9773
GLY-381	-0.00264	-1.69926	0.0395	-0.0016	-1.6641		GLY-381	-0.00226	-2.06282	0.0335	0.0017	-2.0299
VAL-382	-0.00426	2.90465	0.0029	-0.0178	2.8854		VAL-382	-0.00397	2.72921	-0.022	-0.0036	2.6996
SER-383	-0.00331	-1.91395	0.0171	0.0085	-1.8916		SER-383	-0.00315	-1.64773	-0.0068	0.0037	-1.654
ALA-384	-0.00329	-2.58653	0.0058	0.0064	-2.5776		PRO-384	-0.00518	-2.42503	0.004	-0.0066	-2.4328
THR-385	-0.00312	-1.5971	0.0263	0.0139	-1.56		THR-385	-0.00323	-1.21371	0.0604	0.0014	-1.1552
LYS-386	-0.00297	-259.908	0.0604	-0.0065	-259.857		LYS-386	-0.00289	-250.873	-0.0077	-0.0112	-250.895
LEU-387	-0.00359	-2.67774	0.0152	-0.0014	-2.6675		LEU-387	-0.0036	-2.55552	0.0188	0.0121	-2.5283
ASN-388	-0.00228	-0.79028	0.0242	-0.0068	-0.7752		ASN-388	-0.00199	-0.0056	-0.0146	-0.0007	-0.0229
ASP-389	-0.00137	245.893	0.0107	0.0059	245.908		ASP-389	-0.00122	237.375	-0.1505	0.011	237.234
LEU-390	-0.002	0.14151	0.0089	-0.015	0.1334		LEU-390	-0.002	-0.01975	-0.0008	0.0208	-0.0018
CYS-391	-0.001	0.21585	0.0325	-0.0108	0.2365		CYS-391	-0.001	0.15999	-0.0031	0.0175	0.1734
PHE-392	-0.00232	-1.22975	0.0058	-0.0045	-1.2308		PHE-392	-0.00252	-1.32202	0.0031	0.0051	-1.3164
SER-393	-0.001	0.12677	0.0086	-0.0072	0.1271		THR-393	-0.001	-0.40671	0.0098	0.0017	-0.3962
ASN-394	-0.00198	-1.09096	0.041	0.0085	-1.0434		ASN-394	-0.002	-0.88257	0.0003	-0.0004	-0.8847
VAL-395	-0.00283	-1.81588	0.0186	0.0001	-1.8		VAL-395	-0.00289	-1.77213	0.0294	0.0011	-1.7445
TYR-396	-0.00503	-0.0512	0.0349	-0.0067	-0.028		TYR-396	-0.00531	0.25716	-0.0253	-0.0057	0.2209
ALA-397	-0.00399	-1.70915	0.0302	-0.0048	-1.6877		ALA-397	-0.00398	-1.42092	0.036	-0.0009	-1.3898
ASP-398	-0.00939	303.712	-0.9873	-0.0065	302.708		ASP-398	-0.00967	294.213	-1.4254	-0.0059	292.772
SER-399	-0.01143	-1.87725	0.0535	0.0112	-1.824		SER-399	-0.01172	-1.76955	0.0313	-0.0326	-1.7826
PHE-400	-0.04532	-1.71994	0.0695	-0.0068	-1.7026		PHE-400	-0.04725	-1.8424	0.1577	-0.0044	-1.7364
VAL-401	-0.07495	-1.72156	0.1608	-0.0017	-1.6374		VAL-401	-0.07726	-1.22699	-0.0729	0.0011	-1.376
VAL-402	-0.13123	-1.83347	-0.1553	-0.004	-2.124		ILE-402	-0.16118	-3.18043	0.3216	-0.0009	-3.0208
LYS-403	-1.17714	-481.76	7.4412	-0.0478	-475.544		ARG-403	-3.27839	-511.002	22.7402	-0.4789	-492.019
GLY-404	-0.17097	-6.24162	0.8245	0.0025	-5.5855		GLY-404	-0.16846	-5.33257	0.4958	0.0102	-4.9951
ASP-405	-0.67667	458.186	-2.6977	0.0024	454.814		ASP-405	-0.83768	452.383	-4.654	-0.0433	446.848
ASP-406	-0.28006	436.166	-3.9794	-0.007	431.9		GLU-406	-0.53478	447.006	-8.5201	0.0132	437.964
VAL-407	-0.09609	-5.44236	0.2493	0.0205	-5.2687		VAL-407	-0.09626	-4.90759	0.1268	0.0089	-4.8681
ARG-408	-0.355	-433.123	1.954	0.004	-431.52		ARG-408	-0.46573	-430.069	3.1093	-0.0291	-427.455
GLN-409	-0.15562	-8.16075	0.2283	0.0184	-8.0696		GLN-409	-0.17268	-9.4227	-0.0516	-0.004	-9.6509
ILE-410	-0.04978	-0.43536	0.0635	-0.0006	-0.4222		ILE-410	-0.05034	-1.10616	0.0963	0.0041	-1.0562
ALA-411	-0.01921	1.68281	-0.0419	-0.0004	1.6213		ALA-411	-0.01983	2.14314	-0.1382	0.0077	1.9928
PRO-412	-0.01664	4.58307	-0.0399	-0.0002	4.5264		PRO-412	-0.01736	4.3148	-0.0538	0.0154	4.2591
GLY-413	-0.01229	1.35814	-0.0284	0.0015	1.319		GLY-413	-0.01382	2.10495	0.0511	0.0093	2.1515
GLN-414	-0.05664	-2.11873	-0.0091	-0.0064	-2.1908		GLN-414	-0.06336	-0.54776	-0.0494	-0.0218	-0.6823
THR-415	-0.09381	1.68776	0.0398	-0.0194	1.6143		THR-415	-0.10301	2.42395	0.1333	-0.0016	2.4527
GLY-416	-0.10565	-6.53882	0.0279	0.0062	-6.6104		GLY-416	-0.13631	-8.70766	0.8597	-0.0005	-7.9848
VAL-417	-0.8397	-6.66451	0.125	-0.0929	-7.4721		LYS-417	-1.1194	-557.298	64.2144	-0.8889	-495.092
ILE-418	-0.16369	-3.96559	0.0043	-0.0036	-4.1286		ILE-418	-0.23333	-4.86759	0.0119	0.0032	-5.0858
ALA-419	-0.04414	-4.68976	0.0141	-0.0018	-4.7216		ALA-419	-0.05342	-5.46211	0.2503	0.0062	-5.259
ASP-420	-0.10972	367.325	-1.074	-0.0137	366.128		ASP-420	-0.11783	360.707	-3.7532	0.0063	356.842
TYR-421	-0.40293	-2.07997	0.0855	0.0089	-2.3885		TYR-421	-0.50435	-7.5036	1.0291	0.0037	-6.9752
ASN-422	-0.09578	-5.31284	0.0394	0.0021	-5.3671		ASN-422	-0.10515	-6.64805	0.641	0.0058	-6.1064
TYR-423	-0.03891	4.62702	-0.0672	-0.0068	4.5141		TYR-423	-0.04168	4.40176	-0.1477	-0.002	4.2103
LYS-424	-0.02972	-337.624	0.9054	0.0113	-336.737		LYS-424	-0.03408	-333.381	2.4592	-0.0053	-330.961
LEU-425	-0.01843	1.3067	-0.0079	0.0007	1.2811		LEU-425	-0.01911	1.93647	-0.0584	0.0054	1.8643
PRO-426	-0.00903	3.84717	-0.0445	0.0008	3.7945		PRO-426	-0.00964	3.55797	-0.0898	-0.005	3.4536
ASP-427	-0.00978	309.2	-0.2732	0.0022	308.919		ASP-427	-0.0102	298.501	-0.4681	0.0101	298.033
ASP-428	-0.0054	286.25	0.0327	0.0009	286.279		ASP-428	-0.00565	274	-0.255	-0.0113	273.728
PHE-429	-0.00529	-0.57245	-0.0068	0.0099	-0.5746		PHE-429	-0.01107	-0.39957	0.0605	-0.0062	-0.3563
MET-430	-0.01025	-1.29476	0.0494	-0.0077	-1.2633		THR-430	-0.00418	-0.8734	0.0414	-0.002	-0.8381
GLY-431	-0.00338	1.37169	0.03	-0.0045	1.3938		GLY-431	-0.00317	0.05533	0.0332	0.0014	0.0868
CYS-432	-0.00714	-2.33761	0.0046	0.0023	-2.3379		CYS-432	-0.00697	-2.24729	0.0005	-0.0017	-2.2555
VAL-433	-0.01772	-1.37065	0.1	0.0061	-1.2822		VAL-433	-0.0176	-1.26065	0.107	-0.0002	-1.1714
LEU-434	-0.01752	0.41941	-0.0712	-0.0028	0.3278		ILE-434	-0.01844	0.02232	-0.0868	0.0027	-0.0802
ALA-435	-0.02469	-2.31634	0.2307	0.0009	-2.1094		ALA-435	-0.02502	-1.92472	0.1747	0.0009	-1.7742
TRP-436	-0.07105	0.9721	-0.1683	-0.0156	0.7172		TRP-436	-0.06348	-1.59163	-0.1859	0	-1.841
ASN-437	-0.20597	-4.74715	0.4021	0.0012	-4.5498		ASN-437	-0.1814	-5.61165	0.5867	-0.0025	-5.2089
THR-438	-0.0925	0.53958	0.0561	0.0018	0.505		SER-438	-0.07792	0.77377	-0.0244	0.0018	0.6732
ARG-439	1.45651	-619.759	67.873	-1.0062	-551.436		ASN-439	-0.43867	-3.63121	-0.3614	-0.0038	-4.4351
ASN-440	-0.18772	2.04292	-0.261	-0.0174	1.5769		ASN-440	-0.13635	-1.58552	0.0069	-0.0251	-1.74
ILE-441	-0.07189	-0.67734	0.3049	-0.0083	-0.4527		LEU-441	-0.0682	-0.24955	0.1495	-0.0114	-0.1796
ASP-442	-0.11307	387.64	-4.7877	-0.0012	382.738		ASP-442	-0.11525	373.404	-3.5001	-0.0005	369.788
ALA-443	-0.23687	-5.38101	0.6349	-0.0056	-4.9886		SER-443	-0.2869	-6.68583	0.5332	-0.0133	-6.4528
THR-444	-0.43674	7.51668	-1.2762	0.0112	5.8149		LYS-444	-0.39904	-381.471	1.5891	-0.0055	-380.287
SER-445	-0.93947	3.17652	0.1003	-0.0565	2.2808		VAL-445	-0.74577	-6.08851	0.0764	-0.0166	-6.7745
THR-446	-1.04571	2.29246	-0.2748	-0.0207	0.9512		GLY-446	-1.76105	-0.45569	0.8387	-0.1872	-1.5653
GLY-447	-0.72008	-3.51044	0.6335	-0.0077	-3.6047		GLY-447	-0.86001	-3.66548	0.5946	-0.0061	-3.9369
ASN-448	-0.4392	2.27488	0.1907	0.0019	2.0282		ASN-448	-0.47516	3.74266	-0.3597	-0.0009	2.9069
TYR-449	-3.09246	-34.1822	10.5465	-1.0906	-27.8187		TYR-449	-5.05514	1.87282	2.995	-0.7851	-0.9724
ASN-450	-0.11752	-3.27481	0.2453	0.0011	-3.1459		ASN-450	-0.12204	-4.7505	0.2381	0.0123	-4.6222
TYR-451	-0.193	3.98419	-0.1104	-0.0065	3.6744		TYR-451	-0.21094	4.66751	-0.418	-0.0046	4.034
LYS-452	-0.29654	-416.805	4.7597	0.0036	-412.339		LEU-452	-0.25182	-3.50985	0.2469	-0.0068	-3.5216
TYR-453	-3.15839	2.70705	1.9139	-0.4492	1.0134		TYR-453	-3.35295	-1.90354	4.5662	-0.4891	-1.1794
ARG-454	-0.33957	-351.725	2.1483	0.0029	-349.914		ARG-454	-0.3642	-342.154	3.4708	-0.0116	-339.059
TYR-455	-12.0255	3.43329	5.5541	-1.5363	-4.5744		LEU-455	-10.6393	7.75132	-1.7298	-0.8696	-5.4874
LEU-456	-4.3474	-2.08518	0.2288	-0.5478	-6.7516		PHE-456	-10.0913	-2.82082	2.3899	-1.1527	-11.6749
ARG-457	-0.24238	-327.018	1.4018	0.0061	-325.852		ARG-457	-0.28042	-317.261	2.6973	-0.0288	-314.873
HIS-458	-0.28341	-0.42903	-0.0148	-0.0126	-0.7398		LYS-458	-0.42571	-319.3	2.7876	-0.0484	-316.987
GLY-459	-0.04594	1.83324	-0.1457	0.0026	1.6442		SER-459	-0.06834	3.1558	-0.3191	0	2.7683
LYS-460	-0.09479	-361.415	0.885	-0.0133	-360.638		ASN-460	-0.07522	-1.72047	0.0516	-0.0057	-1.7498
LEU-461	-0.03617	0.99246	0.0356	-0.0022	0.9897		LEU-461	-0.04108	1.28952	0.0297	-0.0106	1.2676
ARG-462	-0.01752	-287.004	0.3425	-0.0066	-286.686		LYS-462	-0.01698	-279.578	0.5854	0.012	-278.997
PRO-463	-0.01008	-2.60409	0.0547	-0.0002	-2.5597		PRO-463	-0.01112	-2.76547	0.0287	0.01	-2.7379
PHE-464	-0.01123	-3.17356	0.0683	0.0156	-3.1009		PHE-464	-0.01225	-3.63265	0.1685	-0.0103	-3.4867
GLU-465	-0.01439	303.155	-0.7884	0.0009	302.353		GLU-465	-0.01585	294.673	-1.4962	-0.001	293.16
ARG-466	-0.02007	-310.036	1.155	0.0048	-308.896		ARG-466	-0.0222	-299.897	1.7886	0.0076	-298.123
ASP-467	-0.02675	327.351	-1.3989	0.0039	325.929		ASP-467	-0.03339	320.498	-2.7544	-0.0016	317.708
ILE-468	-0.02417	0.8523	0.0157	0.004	0.8479		ILE-468	-0.02712	1.61262	-0.0044	-0.0007	1.5804
SER-469	-0.03028	3.82842	-0.0754	-0.004	3.7188		SER-469	-0.0319	6.10301	-0.2057	0.0077	5.8731
ASN-470	-0.06403	2.31626	0.0404	0.0124	2.305		THR-470	-0.05909	0.14657	0.1177	0.0027	0.2079
VAL-471	-0.07261	3.22532	-0.1142	0.0037	3.0423		GLU-471	-0.07637	310.884	-0.6577	0.0154	310.165
PRO-472	-0.17201	-4.84766	-0.0191	-0.0086	-5.0474		ILE-472	-0.23513	-4.24925	-0.0408	-0.013	-4.5381
PHE-473	-2.2761	0.90127	0.7242	-0.0995	-0.7501		TYR-473	-2.64485	-3.05977	2.6473	-0.2226	-3.28
SER-474	-1.07848	-1.37033	0.2301	-0.0014	-2.2201		GLN-474	-0.97255	-1.08937	-1.1832	-0.0064	-3.2515
PRO-475	-11.3624	-2.40404	2.9244	-1.6409	-12.4829		ALA-475	-5.21278	-19.7316	11.6112	-1.1652	-14.4984
ASP-476	-2.98668	317.965	16.2682	-0.6595	330.587		GLY-476	-4.32533	-4.65793	2.1218	-0.4253	-7.2867
GLY-477	-0.25963	-4.1878	0.1226	-0.0008	-4.3257		SER-477	-2.46357	-9.5086	3.46	-0.4632	-8.9754
LYS-478	-0.54422	-300.78	-3.7461	-0.053	-305.123		THR-478	-0.58731	1.08587	0.5193	0.0142	1.032
PRO-479	-0.08622	1.78168	0.1916	-0.0075	1.8795		PRO-479	-0.14806	4.69323	0.1163	0.012	4.6735
CYS-480	-0.14243	-0.87818	-0.0057	0.0019	-1.0245		CYS-480	-0.18024	3.25355	0.0259	-0.0052	3.094
THR-481	-0.07244	0.53546	-0.0029	-0.0011	0.459		ASN-481	-0.05895	0.39743	-0.0061	0.0068	0.3392
							GLY-482	-0.0352	-0.02277	-0.0312	-0.0033	-0.0925
PRO-483	-0.14869	-6.09985	-0.0187	0.0048	-6.2625		VAL-483	-0.14243	-1.84916	-0.0802	-0.0043	-2.0761
PRO-484	-0.27891	-6.06935	0.0102	0.0005	-6.3376		GLU-484	-0.92617	378.224	10.166	-0.1607	387.303
ALA-485	-0.49324	2.74403	0.222	0.0038	2.4765		GLY-485	-1.19418	-1.50087	1.125	-0.0692	-1.6393
LEU-486	-5.36349	-8.63982	1.2073	-1.1907	-13.9867		PHE-486	-15.6068	-11.6734	5.2673	-2.2277	-24.2406
ASN-487	-9.31255	-15.4969	14.7704	-1.6739	-11.7129		ASN-487	-7.5569	-20.6382	14.0683	-0.9462	-15.0731
CYS-488	-1.1804	1.10606	0.4517	-0.0011	0.3763		CYS-488	-0.97669	1.60522	0.3706	0.0131	1.0122
TYR-489	-16.7654	-4.9644	7.5168	-2.0015	-16.2144		TYR-489	-14.705	0.80897	7.9757	-1.8148	-7.7352
TRP-490	-1.32358	2.70746	0.6872	-0.1018	1.9693		PHE-490	-1.20533	2.86485	1.9617	-0.1381	3.4831
PRO-491	-0.50992	4.29899	-0.3203	-0.0022	3.4666		PRO-491	-0.4644	5.90427	-0.8931	0.0059	4.5527
LEU-492	-0.66309	2.45968	0.7454	0.0031	2.5451		LEU-492	-0.7394	-2.59949	2.8739	-0.0511	-0.5161
ASN-493	-7.06653	-11.2712	9.5318	-1.0492	-9.855		GLN-493	-7.51066	-61.1703	23.8529	-1.7285	-46.5566
ASP-494	-2.66404	501.04	-9.4394	-0.1878	488.748		SER-494	-1.6585	13.3774	-0.88	-0.0865	10.7524
TYR-495	-2.06397	-13.2264	6.444	-0.3208	-9.1671		TYR-495	-1.83153	-7.26244	0.807	-0.0063	-8.2933
GLY-496	-2.99019	-10.0065	5.5422	-0.2427	-7.6972		GLY-496	-1.74384	-19.9412	6.6184	-0.5554	-15.622
PHE-497	-1.70237	-2.45383	1.163	0.0008	-2.9924		PHE-497	-2.06073	0.10598	-0.2296	-0.0094	-2.1938
TYR-498	-14.5926	-0.70161	4.2255	-1.5607	-12.6293		GLN-498	-8.10937	-34.0816	13.1521	-1.254	-30.2928
THR-499	-1.84865	6.93249	-3.2759	-0.0156	1.7924		PRO-499	-1.77206	3.12058	-0.1254	-0.029	1.1941
THR-500	-13.8269	-17.8239	14.4862	-2.108	-19.2726		THR-500	-12.851	-13.1242	11.6574	-2.3132	-16.631
THR-501	-13.9677	-12.4964	5.2875	-0.8746	-22.0512		ASN-501	-15.1582	-24.4302	14.4741	-0.7671	-25.8814
GLY-502	-6.51786	-9.12031	4.0496	-1.0119	-12.6005		GLY-502	-5.08634	-9.95002	3.5182	-0.8253	-12.3435
ILE-503	-3.57629	-2.82834	-0.0308	-0.5265	-6.962		VAL-503	-2.02902	-2.71352	-0.3873	-0.134	-5.2639
GLY-504	-0.92156	-7.12751	1.0735	-0.0135	-6.989		GLY-504	-0.86762	-4.94545	0.5208	0.0001	-5.2922
TYR-505	-17.1184	-13.7808	7.3293	-1.7051	-25.275		TYR-505	-18.5139	-31.7187	12.8825	-2.2685	-39.6186
GLN-506	-1.66057	-16.7821	3.5661	-0.0555	-14.9321		GLN-506	-1.39476	-11.704	1.2923	-0.0204	-11.8269
PRO-507	-0.28554	3.23811	-0.4511	-0.0003	2.5011		PRO-507	-0.29049	2.24073	-0.0098	-0.0024	1.938
TYR-508	-0.24821	4.57662	-0.5163	0.0007	3.8128		TYR-508	-0.23809	3.96852	-0.3903	0.0026	3.3428
ARG-509	-0.05586	-359.738	3.1244	-0.0104	-356.68		ARG-509	-0.05825	-348.418	2.4301	0.0044	-346.041
VAL-510	-0.03234	-0.48392	-0.0465	-0.005	-0.5677		VAL-510	-0.03273	-0.48129	-0.0152	-0.002	-0.5312
VAL-511	-0.01369	2.52006	-0.041	0.0066	2.4719		VAL-511	-0.01383	2.39404	-0.0329	0.0039	2.3512
VAL-512	-0.01223	-1.05092	-0.0074	0.002	-1.0686		VAL-512	-0.01232	-0.90428	0.0065	0.0011	-0.9089
LEU-513	-0.00737	1.95198	-0.0187	0.0035	1.9294		LEU-513	-0.00735	1.81043	-0.035	0.004	1.7721
SER-514	-0.00372	0.04997	-0.0006	0.008	0.0536		SER-514	-0.00391	-0.70684	0.0272	-0.014	-0.6976
PHE-515	-0.00475	0.70222	-0.0025	0.013	0.7079		PHE-515	-0.00479	1.25553	-0.0118	-0.0018	1.2371
GLU-516	-0.00226	257.592	-0.1311	0.0004	257.459		GLU-516	-0.00239	247.71	-0.2374	0.0029	247.473
LEU-517	-0.00246	-1.09088	0.0327	-0.0075	-1.0681		LEU-517	-0.00193	0.63441	0.0205	0.005	0.658
LEU-518	-0.00188	-0.01121	0.0062	0.0003	-0.0065		LEU-518	-0.00152	0.0561	0.0134	0.01	0.078
ASN-519	-0.001	-0.92271	0.0088	-0.0016	-0.9165		HIS-519	-0.001	0.31237	0.007	0.0054	0.3238
ALA-520	-0.00099	0.93701	0.0191	0.0121	0.9672		ALA-520	-0.00087	1.34369	-0.0074	0.0037	1.3391
PRO-521	-0.001	2.21078	-0.0119	0.0055	2.2034		PRO-521	-0.001	1.86151	-0.0193	-0.0022	1.839
ALA-522	-0.001	-1.88335	0.0356	-0.0029	-1.8516		ALA-522	-0.001	-2.03897	0.0081	0.0066	-2.0252
THR-523	-0.001	-0.02825	0.0062	0.0173	-0.0057		THR-523	-0.001	0.04302	-0.0198	0.0019	0.0241
VAL-524	-0.00124	-0.33502	0.0012	0.0103	-0.3248		VAL-524	-0.00134	-0.38927	-0.002	-0.0026	-0.3951
CYS-525	-0.001	0.4876	-0.0085	-0.0071	0.4709		CYS-525	-0.001	-0.2185	-0.0009	0.0115	-0.2089
GLY-526	-0.00098	239.282	0.2356	-0.0107	239.506		GLY-526	-0.00096	231.428	-0.1758	0.0136	231.265
